# Supplementary material for: Protective Effects of Keratinocyte-Derived GCSF and CCL20 on UVB-Induced Melanocyte Damage
Source: Cells. 2024 Oct 8;13(19):1661. doi: 10.3390/cells13191661 (PMC11475719; doi:10.3390/cells13191661)
Supplement: Supplementary file 1 [file cells-13-01661-s001.zip]

Archive with 4 entries (4 files):
- Supplementary material_UP_R1.docx
- __MACOSX/._Supplementary material_UP_R1.docx
- Supplementary Table3.xlsx
- __MACOSX/._Supplementary Table3.xlsx
