# Supplementary material for: Protective Effects of Keratinocyte-Derived GCSF and CCL20 on UVB-Induced Melanocyte Damage
Source: Cells. 2024 Oct 8;13(19):1661. doi: 10.3390/cells13191661 (PMC11475719; doi:10.3390/cells13191661)
Supplement: Supplementary file 1 [file cells-13-01661-s001.zip › Supplementary Table3.xlsx]

## Sheet: Sheet 1
	Table S3. Differential gene expression (DEGs) between the UVB-irradiated and unirradiated KC and HaCaT cells.
	Gene_symbol	logFC in KC	FDR	logFC in HaCaT	FDR
	'ATF3	3.90902	0.000611971	2.75627	8.25132e-05
	'TNFRSF10D	3.76698	0.000611971	3.53505	8.25132e-05
	'RRAD	3.86306	0.000835527	3.0559	0.00111832
	'SESN1	2.73843	0.00175794	-1.06918	0.00307397
	'CCL20	5.77711	0.00175794	1.20766	0.00709211
	'SERPINB10	5.00081	0.00175794	3.63768	0.000130026
	'PPM1D	2.65605	0.00175794	1.17838	0.000385703
	'TP53INP1	2.30401	0.00199559	-0.821656	0.0245618
	'CCL5	5.5973	0.00199559	-1.10095	0.025927
	'ZBTB43	2.25535	0.00235219	0.963499	0.000518182
	'TNFAIP2	4.18506	0.00235219	-1.33669	0.000280228
	'FAM46A	2.45213	0.00235219	2.04895	0.000110966
	'POU3F1	2.72062	0.00272922	1.6465	0.00112971
	'PMAIP1	1.84019	0.00272922	2.19358	8.25132e-05
	'ZNF79	2.34843	0.00272922	1.12583	0.000805596
	'THAP2	2.59543	0.00272922	1.53065	0.000458394
	'SP6	2.32027	0.00272922	1.8948	0.000206173
	'DEPDC7	2.37135	0.00272922	0.929426	0.0216677
	'CXCL3	3.3439	0.00314518	1.58887	0.000453186
	'SERTAD1	2.16004	0.0032766	2.47197	8.78079e-05
	'DYRK3	1.93922	0.0032766	0.934627	0.00740149
	'E2F7	1.87273	0.0032766	1.52157	0.000152494
	'OLR1	3.02005	0.0032766	-0.55211	0.00704663
	'GUCA1B	3.57731	0.00332814	4.70952	0.00017455
	'RHCG	2.68294	0.00333853	0.875324	0.046866
	'JHDM1D-AS1	2.60223	0.00335846	1.91377	0.00399139
	'XPC	1.58829	0.00360909	0.559884	0.0138197
	'ZNF468	1.89541	0.00360909	1.53474	0.000370095
	'NXF1	1.93109	0.00366353	2.49421	8.25132e-05
	'SOCS4	1.90027	0.00366353	1.38793	0.000268943
	'CDKN1A	1.5596	0.0037233	1.77339	9.43448e-05
	'YOD1	1.95937	0.0037233	1.75459	0.000208769
	'VWCE	2.91306	0.0037233	4.62738	0.00117691
	'HEXIM1	1.62833	0.0037233	1.94301	8.25132e-05
	'NR4A3	3.89536	0.0037233	3.15153	0.00063501
	'LGR5	2.8113	0.0037233	3.41962	0.000425659
	'CD83	2.66015	0.0037233	2.19541	9.36044e-05
	'AOC2	2.88225	0.0037233	3.08966	0.000248574
	'FAM46C	3.31544	0.0037233	3.43011	8.78079e-05
	'OSR2	2.15926	0.0037233	2.06876	0.000191322
	'IL36G	2.16613	0.0037233	0.765549	0.00675102
	'CSTF3	1.58016	0.0037233	0.505047	0.0112912
	'PIDD1	2.33915	0.0037233	1.23842	0.000933953
	'FLCN	1.49745	0.0037233	1.68199	0.000157033
	'BTG2	1.44509	0.00379379	0.923065	0.000953219
	'NINJ1	2.15526	0.00385071	-0.489673	0.00889142
	'ETV7	2.35503	0.00385071	-1.81074	0.0182289
	'PCNA-AS1	1.8401	0.00394139	0.818634	0.00043246
	'CABYR	1.856	0.0039817	1.09909	0.00520851
	'AEN	1.4681	0.00401137	2.53525	8.25132e-05
	'NR4A2	2.84604	0.00404256	2.40893	0.00011009
	'SEMA3G	3.48213	0.00404256	2.86178	0.00147099
	'LATS2	1.47327	0.00415284	1.19643	0.000564862
	'TNFRSF10B	1.39285	0.00424179	1.50985	0.00011437
	'PCNA	1.88839	0.00433151	0.936251	0.000195544
	'FAM53C	1.39656	0.00445343	1.89407	8.78079e-05
	'C11orf68	1.39219	0.00460359	2.43585	0.000105329
	'ACKR3	1.56646	0.00477463	-2.41807	0.000102014
	'GPR37L1	3.59202	0.00477463	-2.34794	0.000544119
	'ZNF596	2.52466	0.00477463	2.31899	0.000173739
	'MMP12	3.62516	0.00477463	-1.63208	0.013517
	'FAM111B	3.167	0.00477463	2.80297	0.00456009
	'FRS2	1.53699	0.00479258	0.651016	0.015473
	'ACER2	2.12782	0.00486533	0.782942	0.0106931
	'EXOC8	1.44882	0.00490773	1.41834	0.000379677
	'TRIAP1	1.91442	0.00491243	1.17208	0.000568736
	'BCL2L11	1.92258	0.00497283	1.72102	0.000115061
	'TOPORS	1.41398	0.00499252	1.38784	0.000257439
	'GTF2B	1.465	0.0050121	1.68252	0.00179315
	'ZC3H12C	1.49428	0.00504354	0.613285	0.0036407
	'ZC3HAV1	1.81661	0.00523754	0.533647	0.00400027
	'TRAF1	1.82109	0.00527062	-1.41098	0.00108318
	'RBM48	1.62683	0.00527062	1.19232	0.000466725
	'CREBRF	1.59506	0.00527062	-1.31582	0.00155539
	'IP6K2	1.26556	0.00528117	0.651865	0.00288988
	'SMCR8	1.43692	0.00532947	1.13663	0.000202073
	'SHISA2	2.4228	0.00532947	4.19107	0.000268943
	'LINC01089	1.8343	0.00542635	1.22058	0.00156429
	'RBBP6	1.49309	0.00542635	1.73845	0.000677294
	'DDN	3.4176	0.00542635	1.82671	0.00023061
	'FNDC7	4.79043	0.00543151	5.21242	0.000185163
	'IL16	2.29039	0.00545188	0.481276	0.0332045
	'GAL3ST4	1.72357	0.00553133	-1.86393	0.000335111
	'SPTY2D1	1.32411	0.00575153	1.83726	9.43448e-05
	'CLP1	1.84483	0.00597134	1.91064	0.000133932
	'KIAA1683	3.01131	0.00598593	3.87025	0.000562947
	'SMG8	1.31986	0.00603923	1.71716	0.000116905
	'RBM15	1.74309	0.0060752	1.80379	0.000107729
	'SNORD110	3.07409	0.00616066	3.97755	8.25132e-05
	'POM121C	1.35425	0.00628572	1.10468	0.000328329
	'C12orf5	1.29373	0.00629541	1.75995	0.000187609
	'RSRC2	1.48598	0.00629541	1.37034	0.00598089
	'GPR87	1.39126	0.006359	-0.525511	0.00385245
	'RRM2B	1.22982	0.0064473	-0.458637	0.0192156
	'ZNF317	1.34802	0.00671925	1.51956	0.000164292
	'FAM43A	1.91985	0.00690119	1.81991	0.000625556
	'ARL5B	1.4863	0.00693163	1.50395	0.00144996
	'ZFYVE1	1.34023	0.00701117	-0.705006	0.00713374
	'MYRF	3.11393	0.00701592	-0.690292	0.0281866
	'MIR1307	2.52803	0.00712607	2.55543	0.000102014
	'PRKAB1	1.30423	0.00712607	1.30204	0.00025589
	'ZBTB21	1.38927	0.00716126	1.84498	0.000291244
	'TRMT10C	1.25569	0.00716126	1.86697	0.00312309
	'POLG2	1.97736	0.00716126	1.34448	0.000607021
	'CLN8	1.28299	0.00716126	1.18582	0.000358762
	'RETSAT	1.58727	0.0072251	0.540615	0.00505302
	'MFAP1	1.27397	0.00760751	1.26822	0.000234639
	'IRGQ	1.28484	0.00791008	0.714391	0.00304315
	'ZBTB6	1.55202	0.00797405	1.73916	0.000751543
	'BTG1	1.20544	0.00804323	1.23547	0.000717096
	'PLD6	2.15355	0.00807502	2.11681	0.000206173
	'RGS2	1.86901	0.00813541	2.19496	0.000431805
	'TOB1	1.11344	0.00826741	1.97581	8.78079e-05
	'FEM1C	1.27477	0.00852187	1.55309	0.000148749
	'LOC286059	2.93577	0.00852187	1.30816	0.024947
	'CCNK	1.10647	0.00854632	0.54039	0.00293393
	'SLC30A1	1.44491	0.0085844	2.4964	8.78079e-05
	'TNFSF9	1.51522	0.00859257	0.549511	0.0419844
	'EAF1	1.16404	0.00859257	1.5934	0.000259344
	'EIF4A3	1.11021	0.00864115	1.34953	0.000225199
	'ESPN	1.77249	0.00864115	0.433039	0.0277787
	'ZKSCAN1	1.35416	0.00864115	0.747682	0.00120851
	'PYGM	4.56187	0.00864115	5.60865	0.000105329
	'RFPL3S	3.16901	0.00864115	5.24768	0.0019001
	'CCNL1	1.31434	0.00864115	0.969224	0.00160917
	'OTUD1	1.26723	0.00864851	0.379556	0.0273995
	'OTUD3	1.49262	0.00874242	1.52484	0.00024543
	'RBM14	1.23104	0.00874242	0.529997	0.00355502
	'EIF5	1.08975	0.00874242	0.826299	0.000224941
	'CEL	2.51869	0.00895729	0.945302	0.0309205
	'FEM1A	1.15111	0.0090637	1.23208	0.000175584
	'KLHL28	1.38832	0.0090637	1.68277	0.000344112
	'MARCKSL1	1.86267	0.00907746	2.62955	8.53093e-05
	'LSMEM1	3.18914	0.00920423	4.00839	0.00155334
	'HIST2H2BE	1.27286	0.00920803	1.41627	0.000375466
	'C1orf162	4.33214	0.00929001	2.94354	0.000918975
	'PCF11	1.24969	0.00933428	0.53411	0.0268067
	'ADM	1.1156	0.00971571	1.72478	9.82719e-05
	'ZNF426	1.5165	0.00973655	1.17992	0.00270366
	'NFKB2	1.25128	0.00973655	0.751001	0.00103043
	'TGS1	1.29019	0.00973655	0.623214	0.00204462
	'EREG	1.22295	0.00974304	3.2338	8.78079e-05
	'EMC3-AS1	1.92788	0.00983618	1.84018	0.000207127
	'IL6	1.71108	0.00986193	2.65856	0.000278585
	'APOBEC3C	1.1402	0.00986193	-0.425013	0.0308575
	'TNFRSF9	2.66875	0.00986499	-1.28278	0.0311975
	'UTP3	1.1942	0.00986499	1.62029	0.000194444
	'DNAJA1	1.04964	0.00986499	0.374915	0.0327395
	'ZNF264	1.27212	0.00986499	1.24465	0.00168831
	'YAE1D1	1.33581	0.00987321	0.71448	0.0156018
	'VCPIP1	1.40642	0.00994377	1.13013	0.000322779
	'PIM2	1.65114	0.00994604	2.34311	8.78079e-05
	'DKK1	1.19016	0.00995502	2.09542	8.25132e-05
	'B3GNT4	2.72656	0.0102185	2.74444	0.00186434
	'CCDC117	1.22989	0.010359	0.497585	0.00582201
	'CCNE2	1.78519	0.0104696	2.93053	0.000214253
	'ZNF24	1.20198	0.0107232	1.17015	0.000330793
	'ELF3	2.23874	0.0107754	-2.42851	8.78079e-05
	'RFPL3	3.24687	0.0107811	4.81893	0.00258264
	'DIEXF	1.12935	0.0107811	1.87968	0.000124566
	'CCNT1	1.35116	0.0108611	1.59533	0.000110966
	'ASNSD1	1.11396	0.0108611	1.57596	0.00156081
	'ZNF761	1.34548	0.0109574	1.32705	0.00850569
	'SIRT1	1.22562	0.0109903	1.76322	8.78079e-05
	'ADNP2	1.12138	0.0110071	0.84272	0.000548069
	'LAMB2P1	4.96563	0.0110901	2.09213	0.0090803
	'NR1D1	1.39987	0.0111253	2.06676	8.78079e-05
	'KLHL21	1.06941	0.0111599	2.20129	8.25132e-05
	'PTGS2	1.09342	0.0111602	2.16195	0.000157033
	'ZNF304	1.27357	0.0112403	0.983991	0.000979601
	'CSF1	1.97306	0.01126	-1.21117	0.00101238
	'SRSF6	1.00029	0.011273	1.40174	9.43448e-05
	'FOXN2	1.23727	0.0112826	0.983103	0.00670072
	'RGS12	0.994383	0.0113303	-0.644648	0.00456328
	'RTP4	1.98096	0.0113435	-1.01675	0.00548082
	'EPN3	1.39392	0.0113761	-0.743234	0.00161194
	'PAQR6	1.70445	0.0113958	1.10595	0.00637153
	'ICOSLG	1.48675	0.0113958	-0.657048	0.00805349
	'MYLIP	1.70031	0.0114105	0.80071	0.00305254
	'CDKN2B	1.33846	0.0115347	0.996699	0.00227667
	'CCDC13	2.6867	0.0116381	1.81083	0.00859826
	'CTR9	1.16339	0.0116568	0.744991	0.00204871
	'HCAR3	1.45874	0.0116783	-0.540512	0.0104404
	'ZNF614	1.5389	0.0116783	1.75576	0.000317955
	'MOSPD1	1.08796	0.0116783	0.964504	0.00143508
	'IFIT5	1.03098	0.0116783	1.13206	0.000345412
	'SNIP1	1.10647	0.0117337	1.07638	0.000418872
	'CCNT2	1.19904	0.0117461	1.19866	0.000409418
	'ZNF425	1.496	0.0117897	2.99893	0.00013442
	'NUFIP2	1.09149	0.0118215	1.46863	0.000130026
	'PPP1R15B	1.01247	0.0119471	1.5858	0.000202509
	'C3orf58	1.17403	0.0119744	1.7481	0.000103226
	'ZNF561	1.211	0.0121382	0.617592	0.00507045
	'USPL1	1.2659	0.0125622	0.783354	0.00337105
	'AMOTL2	0.997145	0.0125796	1.92364	8.25132e-05
	'OVGP1	2.48977	0.0125796	4.4643	0.000795608
	'MRPL49	1.07517	0.0126927	0.730818	0.000909021
	'POLR2A	1.58228	0.0127543	1.94067	8.25132e-05
	'C6orf120	1.03503	0.0127787	0.740631	0.00260653
	'EDN1	0.980361	0.0127803	2.24417	0.000510969
	'AVPI1	1.93631	0.012798	2.44683	8.25132e-05
	'ADRB2	1.44818	0.0129238	0.990994	0.000538835
	'PGF	1.38305	0.0130124	2.83231	0.00128158
	'RFK	1.05072	0.0130124	1.04734	0.000689023
	'SLC31A2	1.01496	0.0130124	0.574851	0.00381059
	'SLC6A8	1.04959	0.0132237	1.96183	8.41649e-05
	'CXCL2	2.16507	0.013277	1.63838	0.00941808
	'MIS12	1.30817	0.0133926	1.28099	0.000160647
	'CYCS	1.07152	0.0133955	1.17297	0.000297396
	'CHMP1B	1.01296	0.0134217	0.959078	0.000616851
	'CXCL8	1.56775	0.0134253	1.0008	0.00253476
	'LYSMD3	1.15374	0.0134253	0.881819	0.0029936
	'ZNF699	1.92891	0.0134331	1.4077	0.0017185
	'TOR1AIP2	1.10175	0.0134461	0.526379	0.00563415
	'CNNM4	1.32018	0.0135547	1.50985	0.000151525
	'DDB2	1.22113	0.0135547	-0.425784	0.00804726
	'THUMPD1	1.045	0.0136317	1.34034	0.000458283
	'ARRDC4	1.02252	0.013708	1.80192	0.000103226
	'RBM14-RBM4	1.00614	0.0137091	1.11622	0.000299062
	'MMP13	5.3822	0.0137091	-2.95198	8.25132e-05
	'USP38	1.03188	0.0137352	1.31485	0.000222801
	'EPHA2	1.03211	0.0137352	1.5869	9.82719e-05
	'MEPCE	0.996917	0.0137409	1.45322	0.000101389
	'THSD1	1.39869	0.0137556	2.07005	0.000200678
	'ZBTB34	1.37017	0.0137556	1.08678	0.000576993
	'BCL6	1.56659	0.0140007	0.532377	0.0229404
	'ZNF383	1.39606	0.014055	1.12125	0.00198308
	'HIC1	1.69883	0.0140559	3.07577	0.00520851
	'PLEKHF2	1.18835	0.0141125	0.345954	0.0288397
	'GPR179	3.10014	0.0142099	3.73653	0.0197826
	'KLHL15	1.61433	0.0142099	2.82885	8.25132e-05
	'TP53INP2	1.57077	0.0142114	1.77161	0.000277223
	'SLU7	0.959357	0.0142239	1.17943	0.000283915
	'ATXN1L	1.08175	0.0142423	0.527714	0.0029767
	'ZNFX1	1.58465	0.0142423	1.04097	0.000380969
	'PER1	1.38901	0.0143589	1.23248	0.000500827
	'CSRNP2	1.08573	0.0143589	2.17528	8.78079e-05
	'KANSL2	1.42197	0.0143589	1.34757	0.000288631
	'FOS	1.628	0.0143589	2.77234	0.000179232
	'RND1	2.84607	0.0143844	2.66178	0.000392162
	'DIS3	1.01734	0.0144845	1.80844	0.00109016
	'SCNN1D	1.74537	0.0147865	0.924816	0.0117511
	'RNMTL1	1.25753	0.0148297	1.51875	0.000301938
	'IER5	1.10883	0.0148445	1.83165	8.78079e-05
	'MORC3	1.14661	0.0148445	1.12984	0.013225
	'TAOK2	0.970613	0.0148445	1.31046	0.000180162
	'FGFR1OP2	1.04366	0.0148445	1.52266	0.00132508
	'CES2	0.959443	0.0149156	-0.275014	0.0417407
	'PFKFB4	1.05367	0.0149665	0.599759	0.01961
	'SPTY2D1-AS1	1.38488	0.0150395	1.83057	0.000239423
	'ZNF134	1.08997	0.0150893	0.810927	0.00923167
	'TDG	0.935607	0.0152725	0.981583	0.000417148
	'CHCHD7	1.32782	0.0152725	1.31964	0.000297396
	'SMEK1	0.937749	0.0152725	0.69079	0.00266567
	'PPP1R3C	1.32866	0.0152725	1.44727	0.00111521
	'MASTL	1.05681	0.0152908	0.935797	0.000697529
	'RNF139	1.02351	0.0152908	1.06276	0.000360706
	'ZNF791	1.20014	0.0152908	0.550313	0.0187704
	'ZKSCAN5	1.24035	0.0152908	0.656115	0.00552884
	'MASP2	1.67359	0.0153943	0.803453	0.00806349
	'THAP9	1.58306	0.0154206	0.655535	0.0483067
	'RNF168	1.01816	0.0154251	1.11825	0.000266313
	'RASL11A	2.69119	0.0154251	2.77914	0.000405661
	'ISCU	1.07102	0.0155207	0.352085	0.0203715
	'NR4A1	2.56413	0.0155207	2.30302	0.000120743
	'FAM200A	1.32988	0.0155207	1.21113	0.0005756
	'NPW	2.86117	0.0155387	2.89384	0.000326358
	'PLK3	1.09369	0.0155387	2.60537	9.43448e-05
	'PALB2	1.20889	0.0156606	0.424905	0.0252156
	'C1orf116	1.08658	0.0157988	0.945199	0.000255055
	'CCDC11	1.83007	0.0158605	2.93719	0.000639368
	'TLR1	1.63453	0.0159022	-2.13621	0.00124748
	'ARRDC3	1.46693	0.0162634	-0.601561	0.00687434
	'SNORD45B	2.29091	0.016273	0.818569	0.010348
	'ZNF28	1.52755	0.016273	1.44796	0.00516805
	'IRF1	1.34508	0.016273	0.334684	0.0251369
	'SNORD45A	2.39012	0.0163398	1.78847	0.0400713
	'BRPF1	1.05123	0.0163596	1.67946	0.000130026
	'CHAMP1	1.04755	0.0164341	1.83839	8.78079e-05
	'ADPRM	1.36858	0.0164906	1.23018	0.00104713
	'NKX3-1	2.57871	0.0165469	2.23659	0.000265228
	'ITPKC	0.895523	0.0165469	0.494288	0.00887186
	'GXYLT1	1.06692	0.0167071	0.93456	0.0126824
	'KCTD11	1.0023	0.0169163	0.404252	0.0321377
	'SNORD28	1.91956	0.017003	1.02528	0.0034313
	'DHDH	2.34625	0.0171385	2.93887	0.00305254
	'TFIP11	0.919365	0.0173044	0.745797	0.00109636
	'NEURL3	3.56018	0.0173497	-2.56515	0.0100652
	'E2F1	1.37142	0.0173767	1.90041	9.43448e-05
	'ATP1B1	1.04302	0.0174454	-0.4731	0.00381863
	'BAG1	0.932086	0.0174928	0.554684	0.00421106
	'AMACR	1.05759	0.0175971	1.16029	0.00141685
	'HELZ2	0.98134	0.0179956	1.62529	0.000157033
	'MEIOB	2.40989	0.0179956	3.22957	0.000845036
	'C1QTNF3-AMACR	1.05051	0.0181646	1.10091	0.00164998
	'ZNF335	1.05174	0.0182093	0.348387	0.0372644
	'FASTKD5	0.981853	0.0182408	1.12736	0.000269418
	'ABHD4	1.04281	0.0183327	-0.851503	0.00104072
	'ZNF330	0.97577	0.0184782	1.40982	0.000979601
	'AMIGO3	1.49202	0.0184782	2.30465	0.000168277
	'FOSB	1.73087	0.018674	4.21527	8.25132e-05
	'MTA2	0.886469	0.0186928	0.337769	0.0131607
	'ZSWIM1	1.22771	0.0188579	0.532501	0.00943622
	'RBM4	0.907475	0.0189906	1.28004	0.000154904
	'UBFD1	0.89253	0.0191613	1.2111	0.000167217
	'RBAK	1.51399	0.0191613	1.24704	0.0121496
	'ABHD17B	1.05101	0.0192426	0.460833	0.0180436
	'TRAF6	1.0232	0.0192888	0.869669	0.00126289
	'HNRNPH2	0.897066	0.0194728	0.61533	0.0399819
	'TAF13	1.05833	0.0194728	1.77979	0.000371564
	'FTSJ2	1.07783	0.019574	1.61373	0.000103226
	'TAF1D	0.89011	0.0196573	1.18229	0.0069844
	'LRIF1	0.993468	0.0196909	0.533384	0.00696538
	'ZBTB17	1.01678	0.0199236	0.912578	0.00110385
	'AKR7L	2.87085	0.0199649	2.8563	0.000443367
	'STEAP4	1.43529	0.0199962	-2.4189	0.000130237
	'GPBAR1	3.10148	0.0200436	3.19235	0.00620555
	'FEN1	1.24241	0.0201055	1.4354	0.000110659
	'ZNF701	1.28722	0.0201139	0.967047	0.00946829
	'C21orf91	1.31761	0.020148	0.816112	0.0063722
	'FSTL4	2.12238	0.0201668	-1.36802	0.0118937
	'PHAX	0.903888	0.0202347	1.126	0.000476444
	'NATD1	1.17078	0.0202388	1.64681	0.000433386
	'GNRH1	1.61219	0.0203112	0.832127	0.020585
	'RASSF5	1.3913	0.0203885	-0.521156	0.00870525
	'SLC41A1	1.03774	0.0204094	2.46701	8.25132e-05
	'PSPN	2.93022	0.0204365	5.95242	0.000380969
	'SNRNP27	0.926851	0.0207451	0.978416	0.000697193
	'ZNF146	1.0735	0.020817	1.68267	0.00620555
	'BLOC1S2	0.906377	0.0208913	0.329907	0.0259905
	'SERTAD2	1.01013	0.0208955	0.860312	0.000837796
	'TRMT5	1.03801	0.0209132	1.91427	0.000153759
	'MTF1	0.991751	0.020976	1.45493	0.000187609
	'MARVELD2	1.29323	0.020976	0.538805	0.00753393
	'WNK4	2.03113	0.0211113	2.97643	0.000324809
	'BTG3	1.25155	0.0211113	1.53746	0.000192141
	'ZNF385A	0.881812	0.0213456	-0.968657	0.000328329
	'SEMA3B	1.20985	0.0213602	1.25138	0.00110352
	'BCAS2	0.960378	0.0216921	1.11657	0.0187803
	'MED18	1.08155	0.0217125	0.772604	0.00228885
	'MAN1B1-AS1	1.33697	0.0218818	0.831174	0.0126924
	'NOP58	0.828931	0.0219058	1.10999	0.016197
	'TWISTNB	0.97326	0.0219058	1.64873	0.000226217
	'GNA13	0.983468	0.0219058	0.667894	0.00239236
	'GLUL	0.823151	0.0219058	-0.563319	0.00210373
	'FAM122A	1.06216	0.0219949	0.724425	0.00159151
	'LOC642366	2.30944	0.0220097	2.09154	0.0222818
	'TBCC	1.0746	0.022055	1.79602	0.00011294
	'TBX3	0.92067	0.0220809	1.76826	0.00013442
	'LOC100130476	1.18616	0.0222152	1.65571	0.00356028
	'BRD8	0.896351	0.0222197	-0.470909	0.00757726
	'ARC	2.40025	0.0222421	2.90255	0.000488566
	'GPATCH2L	1.21605	0.0223621	0.964528	0.00214595
	'CLSPN	0.951819	0.0224064	1.12225	0.000345324
	'CA2	1.7956	0.0224342	-0.619448	0.00203661
	'TMEM222	0.970685	0.0224721	1.70271	0.000115746
	'UCN2	1.23696	0.0224721	1.18509	0.00275431
	'CASP3	0.826419	0.0224901	1.33666	0.000146124
	'RIOK2	1.02902	0.0225201	1.82021	0.00710157
	'INTS5	0.949991	0.0225646	1.15014	0.000465147
	'SNRK	1.05241	0.0225816	0.578399	0.014703
	'FEM1B	0.927951	0.0226245	0.763213	0.00301942
	'METTL12	1.73216	0.0226245	1.07392	0.0016135
	'IDI1	0.871725	0.022659	0.727264	0.00181108
	'H2AFX	1.02607	0.0227731	1.17668	0.00022102
	'SAC3D1	1.46051	0.0228319	0.906957	0.00619241
	'AOC3	4.63497	0.0228763	5.12633	9.45021e-05
	'ZCCHC3	1.00188	0.0229142	1.04044	0.000405118
	'POLR2D	0.94109	0.0229514	1.48589	0.000122924
	'SLC12A4	0.870454	0.0229538	1.53942	0.000168277
	'EPPK1	1.37486	0.0229636	1.41023	0.000202597
	'KIAA0040	0.839532	0.0229636	0.650784	0.00140337
	'ZNF507	1.1958	0.0230591	1.17743	0.00123859
	'RASD1	2.92879	0.023188	4.51019	0.000926356
	'SLC25A25	0.991671	0.0232647	2.51334	0.000142028
	'FBXL3	0.842872	0.0233454	0.62567	0.0029731
	'RAE1	0.888887	0.0235796	1.1003	0.00023352
	'CEBPZ	1.06333	0.0235857	1.86683	0.00398528
	'SLC9A3R1	1.01799	0.0236414	-0.351369	0.010579
	'SDC4	0.800361	0.0237081	1.38202	8.78079e-05
	'COIL	0.982254	0.0239434	0.294708	0.0455184
	'KRCC1	1.0245	0.0239434	0.676501	0.0207758
	'ENO3	1.68713	0.0239434	1.26882	0.00238297
	'ZNF460	1.28181	0.0239434	1.08799	0.0129478
	'C17orf53	1.36052	0.0239435	0.572209	0.0118046
	'FAM84B	1.10587	0.0239636	1.25981	0.000223082
	'WDR43	0.836781	0.0240835	1.40597	0.000217256
	'PUS3	1.14826	0.0241244	1.49915	0.000213944
	'BAG5	0.850015	0.0242034	1.26802	0.00013572
	'HS6ST1	1.0937	0.0242341	0.797402	0.000951236
	'ALDH1B1	0.981884	0.0243885	1.42993	0.000199673
	'SNHG16	0.943312	0.0244255	1.72234	0.000103226
	'CEACAM19	1.1856	0.0244813	1.09972	0.00874428
	'SLC9A1	0.96761	0.0246616	1.42451	0.00012829
	'MTX3	1.1621	0.0247023	0.928332	0.0014729
	'IDI2-AS1	1.02081	0.0247269	0.802552	0.00240945
	'LOC101929162	1.17555	0.024748	1.0077	0.0071675
	'ZC3H7A	0.815997	0.024748	-0.560924	0.00549441
	'UBQLN2	0.94522	0.024748	0.609845	0.00433714
	'PAXBP1	1.15283	0.0248663	1.26753	0.00200176
	'HAP1	1.16225	0.0248663	3.09498	0.000119837
	'MRPL44	0.923501	0.025004	1.24693	0.000191322
	'FLRT3	1.02428	0.0252226	0.724188	0.00597172
	'CLDN6	2.11927	0.0253043	4.91156	0.00246854
	'EPC1	0.918917	0.025317	0.428052	0.0247186
	'ZNF408	0.980033	0.0253688	1.64483	0.000146124
	'SCML1	0.937228	0.0255049	1.69867	0.000130026
	'NOP56	0.844255	0.0257022	1.74151	8.41649e-05
	'CPEB4	0.935949	0.0257022	-0.603693	0.0496368
	'CSRNP1	1.05497	0.025785	1.86094	0.000182064
	'CBLL1	0.913054	0.0258752	1.35105	0.000258064
	'TSSK3	1.55652	0.0259007	1.27359	0.00151413
	'UTP23	1.12811	0.0259789	1.66509	0.000187436
	'HAUS3	1.05039	0.0260606	1.43724	0.000779255
	'COQ10B	0.81636	0.0261493	1.52826	0.000197456
	'NANP	1.03337	0.0262039	1.18068	0.000596619
	'ASF1B	1.41332	0.0262039	1.31532	0.00013572
	'ATXN7L2	1.23345	0.0262039	1.00331	0.0027105
	'NNAT	1.63137	0.0262149	1.18379	0.00113691
	'RLF	1.07408	0.0262149	0.444158	0.0446799
	'RBM22	0.809513	0.0262183	1.21239	0.000291244
	'MIR5047	1.06715	0.0262195	0.899333	0.00169623
	'WTAP	0.799082	0.0262271	0.963157	0.000526392
	'ZNF830	1.02351	0.0269937	1.1209	0.000468608
	'CRISPLD2	1.35394	0.0270052	1.01151	0.00265219
	'LOC646626	1.0881	0.0271307	0.931185	0.00239758
	'ZNF746	0.86208	0.0271307	0.571161	0.00639442
	'ZNF844	1.38045	0.0271364	1.22371	0.00239279
	'TRAF4	1.056	0.0271983	1.45783	0.000210961
	'ZNF687	0.909242	0.0271983	0.705004	0.00131162
	'ARL14EP	0.953957	0.0272976	0.875764	0.00645136
	'MIR3064	1.04522	0.0273225	1.00524	0.0010683
	'HIC2	1.05113	0.0274085	0.891983	0.00132034
	'RND3	0.920333	0.0274085	2.15025	0.000720088
	'ZNF845	2.31826	0.0274085	1.78928	0.01932
	'RAP2B	0.764278	0.0274085	0.498328	0.003037
	'MOCS3	1.08099	0.0274405	1.30962	0.000190603
	'ZNF92	1.73302	0.0275593	1.76678	0.0102728
	'OSER1	1.03456	0.0276194	0.521758	0.00354954
	'LOC389906	1.10952	0.0276837	1.11507	0.000723863
	'KBTBD8	1.09012	0.0277131	2.95673	0.000159781
	'ZNF23	1.03618	0.0277836	1.05514	0.0077654
	'CRKL	0.875216	0.0277866	0.978458	0.000209094
	'GEM	1.70609	0.0277981	3.80893	0.000290787
	'FBXO28	0.896754	0.0278509	0.765731	0.000992071
	'WHAMM	0.966736	0.0279127	1.00658	0.000610267
	'ACRC	1.5621	0.0279576	2.87158	0.000130026
	'TUBB2A	0.799861	0.0281069	2.07051	9.43448e-05
	'SRCAP	0.991749	0.0281097	0.546391	0.0018717
	'RNMT	0.928871	0.0281097	1.06417	0.00376082
	'DNTTIP2	1.40514	0.0281276	2.44277	0.00335301
	'PRDM4	0.806105	0.0282357	0.999993	0.000731804
	'MXD1	0.963916	0.0282832	1.06771	0.000378115
	'RNF6	1.20657	0.0283862	1.70937	0.00288522
	'GEMIN4	0.905416	0.0283862	1.97259	9.43448e-05
	'KLRAP1	1.87786	0.0284411	1.04403	0.00348056
	'CSF3	3.44894	0.0284776	2.58945	0.00289564
	'PPP1R15A	0.941857	0.0287196	2.2584	8.4655e-05
	'GLA	0.890323	0.029054	0.555009	0.0026853
	'RNF103	0.832595	0.0291019	1.33487	0.000384887
	'SNORD29	1.41498	0.0291031	1.25607	0.00113062
	'SDF2	0.869546	0.0292946	0.907333	0.000833461
	'DTX2	0.775576	0.0294523	-0.646248	0.00415257
	'DBR1	0.920748	0.0295133	1.95419	8.4655e-05
	'PPIF	0.908924	0.0295554	2.13077	8.25132e-05
	'ZNF557	1.07115	0.0295982	0.880294	0.00196719
	'TRIM36	1.37905	0.0298029	0.972511	0.00491534
	'AAR2	0.860341	0.0298073	1.39212	0.000154644
	'DCP1A	0.839348	0.0298193	0.607921	0.00491556
	'DNHD1	1.28375	0.0299027	0.802449	0.00264353
	'CYP1B1	1.1462	0.0300872	1.51251	0.000191322
	'METRNL	1.03917	0.0301798	1.35413	0.000442277
	'SMTN	0.756715	0.0304932	1.51608	0.000201979
	'PRPF39	0.873023	0.0307959	1.93365	0.00288522
	'IKZF5	1.00734	0.0307959	0.840467	0.00133924
	'RBM38	0.843381	0.0307959	0.990844	0.000432324
	'ZNF350	1.25718	0.0308154	1.00611	0.0063408
	'ALOX12	1.26473	0.0309465	1.17229	0.00221418
	'MIR6875	1.75092	0.0309867	0.828668	0.0306156
	'ZNF121	1.36571	0.0313597	2.10231	0.000237823
	'XAB2	0.823155	0.0313615	0.999419	0.000435184
	'GTF3C4	0.999209	0.0313686	1.59702	0.000139394
	'SF3B4	0.791741	0.0313686	1.04074	0.000315141
	'LGMN	0.803696	0.0314487	0.697742	0.00165262
	'HSPB8	1.13876	0.031575	-0.728498	0.00763964
	'MGME1	0.948484	0.0317545	0.359194	0.0139055
	'AMMECR1L	0.752967	0.0317545	1.17204	0.000365498
	'MUL1	0.799677	0.0317787	0.59416	0.00265219
	'TIPARP-AS1	1.603	0.0317937	1.57377	0.00072896
	'SNORD5	1.38706	0.0321269	1.7021	0.00198483
	'HIST3H2A	1.03564	0.0322054	1.08246	0.00113994
	'DBIL5P	2.00487	0.0322521	2.70543	0.000579004
	'FAM133B	0.88488	0.032741	1.30747	0.000633663
	'CNOT3	0.786214	0.0327547	0.502936	0.00538454
	'SNORD50B	1.61337	0.0328382	2.7359	0.000607039
	'AK6	0.777721	0.0328382	1.1348	0.00196719
	'KBTBD7	1.22278	0.0329055	0.392326	0.0397961
	'SNORD31	1.3898	0.0330135	1.04202	0.00520642
	'NMD3	0.752098	0.0330178	1.92709	0.00439847
	'KIAA0247	0.892101	0.0333833	-0.864318	0.000635992
	'FBXL12	0.876893	0.0335396	1.26003	0.000354998
	'IGFL1	1.4324	0.0335989	1.6652	0.00420984
	'RBM15B	0.738434	0.0336262	0.923318	0.000418694
	'SNORA65	1.62215	0.0337914	1.22977	0.014134
	'TUT1	1.00863	0.0338238	1.01259	0.00100909
	'ARAP1	0.791076	0.0338996	-0.857847	0.00081191
	'TRIM23	1.28692	0.0339453	1.38884	0.00623695
	'CASP10	1.04084	0.0340845	-1.37985	0.000483449
	'C22orf29	0.868961	0.0344648	0.77047	0.00136733
	'TFPI2	1.38592	0.0345521	1.32656	0.000380557
	'PEX12	1.08946	0.0345919	0.703837	0.00894206
	'BMP2	0.985801	0.0345919	1.14023	0.000417288
	'DCAF4L1	1.88018	0.0346956	2.56606	0.0040113
	'IRX5	0.990721	0.0348222	1.02641	0.00139235
	'MPZL3	0.825747	0.0348222	1.15304	0.00190628
	'CNEP1R1	0.816974	0.0348222	0.862975	0.00252238
	'CDC6	1.13929	0.0349185	1.51449	9.49704e-05
	'CHERP	0.76495	0.0349852	1.32825	0.000192265
	'ZXDB	0.875735	0.0350022	1.51132	0.000234238
	'ZNF197	0.988734	0.0352184	0.559682	0.02108
	'C3orf38	0.890557	0.0354377	0.785446	0.00288522
	'FAM133DP	0.866417	0.0354925	1.31058	0.000603195
	'UNC5B-AS1	1.7536	0.0354925	-2.02983	0.000348313
	'SERINC4	0.893361	0.0356124	1.01535	0.00113811
	'ZNF3	0.805236	0.0356124	0.597985	0.00478303
	'HIST1H2BD	0.979585	0.0359073	1.76691	0.000205242
	'KCNJ14	1.28061	0.0360201	1.61159	0.000520521
	'YTHDF3	0.745301	0.0361215	0.680279	0.00100122
	'ZNF155	1.08864	0.0361215	1.0724	0.00362301
	'EI24	0.816639	0.0361508	0.367335	0.00635899
	'NOM1	0.783335	0.0362412	1.27743	0.000190829
	'THAP1	0.869116	0.0365056	1.07032	0.00547485
	'C10orf2	0.946385	0.0366873	2.46613	8.78079e-05
	'CGGBP1	0.71809	0.0366873	0.441525	0.0230566
	'ZNF329	0.930721	0.0366873	0.512133	0.0425337
	'KCTD21	0.895192	0.0366873	-0.518193	0.0247044
	'BICD2	0.83698	0.0366873	0.442421	0.00358191
	'SGCB	0.756511	0.0368056	0.65141	0.00688838
	'RRAGC	0.70551	0.0368462	1.04717	0.000719116
	'ZNF543	1.16397	0.0368462	1.00523	0.00357216
	'TNFRSF10A	0.800847	0.0370127	1.97775	0.000138313
	'BBC3	1.41174	0.0370302	0.84322	0.0322574
	'ZNF440	0.941065	0.0371313	-0.52633	0.0126106
	'FAM175B	0.859762	0.0371313	0.766187	0.0015183
	'PSD	3.89139	0.0371313	2.65135	0.000559577
	'SNORD27	1.55471	0.0371313	1.14611	0.00260653
	'PLEKHO2	0.746246	0.0371313	2.52694	8.78079e-05
	'SNORD22	1.30761	0.0373576	1.1215	0.00214187
	'RYBP	0.737856	0.0375173	0.727073	0.00306553
	'PRPF4	0.833163	0.0375173	1.32116	0.000102014
	'UPF1	0.71942	0.0375173	0.777643	0.000572595
	'ZFPL1	0.833402	0.0376789	0.479111	0.00990683
	'GPATCH3	0.976567	0.0376789	1.10702	0.000627746
	'PHF10	0.858122	0.0377868	0.399773	0.0324864
	'TAF9	0.74638	0.0377868	1.30438	0.00171837
	'BLNK	1.44322	0.0377938	-2.74031	0.00250961
	'SLC39A6	0.777062	0.0378374	0.841434	0.000556191
	'ZNF766	0.91598	0.0378779	0.627875	0.0142777
	'DRAM1	0.849568	0.0378779	-0.974008	0.00207142
	'CRNKL1	0.776427	0.0379119	0.887588	0.00306994
	'PAX8-AS1	0.749573	0.0381293	-1.3852	0.00889728
	'MFAP3	0.775302	0.0381511	0.635099	0.00227667
	'TACSTD2	0.718357	0.0381665	0.996703	0.000153493
	'CPT2	0.823252	0.0383131	0.666531	0.00344809
	'METTL22	0.956441	0.0383131	0.441251	0.0421187
	'SESN2	0.726986	0.0383131	0.78664	0.00292104
	'CDC37L1	0.853899	0.03839	1.91861	0.000744926
	'SNORA32	1.19858	0.0385935	1.24491	0.011995
	'ABL2	0.821759	0.0387423	2.49756	8.25132e-05
	'UQCRB	0.707011	0.0387753	0.582592	0.00918655
	'SEMA3F	0.716467	0.0391082	-0.658807	0.00364281
	'SLC35D1	0.829227	0.0391082	-0.342936	0.0480728
	'CDKN2AIP	0.81511	0.0391371	1.19193	0.00108378
	'AKAP8L	0.785625	0.0391836	1.47187	0.000120677
	'ING1	0.964615	0.0394258	1.96054	0.00010349
	'ZNF805	0.915131	0.0394258	1.35518	0.000373346
	'ARL6IP1	0.837486	0.0394902	0.471943	0.00457671
	'TNFAIP3	0.788787	0.0396638	1.04199	0.000324809
	'C12orf57	0.922507	0.0396638	0.704477	0.00591093
	'RBAK-RBAKDN	2.28228	0.0399236	1.36004	0.035203
	'MAPK6	0.784324	0.0399386	0.371866	0.042335
	'POLR1C	1.03767	0.0399885	1.80994	9.43448e-05
	'DHX8	0.778259	0.0399885	0.285264	0.0491943
	'LCAT	0.895653	0.0400081	1.3455	0.00194496
	'KCNAB1	1.94365	0.0400583	1.65222	0.000994916
	'APOL2	1.52344	0.0400664	0.404638	0.027471
	'SNORA63	1.08274	0.0401148	1.15708	0.00168103
	'RNASE7	0.932006	0.040171	2.46011	0.000320185
	'SFT2D3	0.993148	0.0402479	1.04447	0.00258011
	'NUAK2	0.813718	0.0402479	0.738008	0.0060666
	'CYTH2	0.720123	0.0403379	0.544053	0.00407443
	'CYLD	0.692267	0.0403379	-1.00988	0.000752767
	'RBBP5	0.788204	0.0403655	0.967033	0.000405661
	'MAFG	0.754596	0.0404491	1.37079	0.000157365
	'SCAF4	0.885711	0.0404971	1.3101	0.000184491
	'BIRC3	1.14412	0.0404971	-1.10055	0.00507819
	'SNORD86	1.18878	0.0405461	2.24868	8.53093e-05
	'KLHL11	1.671	0.0405477	2.03783	0.000380969
	'COX19	0.793725	0.0406402	0.689793	0.00172262
	'ARL4A	1.02377	0.0406507	1.11892	0.000607039
	'KBTBD6	0.835878	0.0406507	1.22823	0.000726823
	'PIP5K1A	0.6809	0.0408348	1.17924	0.000169416
	'HLA-B	0.777796	0.0408738	0.73657	0.000483349
	'PHYHIP	1.41573	0.0409337	0.678062	0.0197826
	'WDR90	1.13686	0.0411546	1.23391	0.000896147
	'GCC1	0.793768	0.0414402	1.48062	0.000130026
	'TXLNA	0.694942	0.0414574	0.530584	0.00273202
	'SETD1A	0.786197	0.0415533	1.00701	0.000449551
	'ERI2	0.925846	0.041562	0.72912	0.00395037
	'KIAA1586	1.07587	0.041563	1.65998	0.00368296
	'EXO1	1.03236	0.041563	1.32261	0.000194444
	'KIAA0907	0.839321	0.0416549	1.03714	0.000500827
	'CHAC2	1.24476	0.0416549	1.23863	0.000617091
	'TMEM140	0.808096	0.0417755	0.571783	0.0110623
	'TRIM21	0.831968	0.0418386	0.811413	0.00178514
	'ANKRD1	1.02567	0.041847	1.88346	0.0013255
	'GINS3	0.907737	0.041847	0.621704	0.002612
	'MPHOSPH10	1.05367	0.0420337	1.45306	0.00439883
	'FOSL1	0.830802	0.0420394	3.71827	8.25132e-05
	'CHADL	1.06255	0.0421119	0.828457	0.0074272
	'FBXO45	0.817722	0.0421119	1.73186	8.79829e-05
	'CSNK1D	0.70648	0.0421119	1.19016	0.000161251
	'TLCD1	1.14874	0.0421119	1.18228	0.00162632
	'LIN37	0.976792	0.0421328	0.982439	0.00526358
	'MED9	0.948742	0.0421476	0.691167	0.00325579
	'DSN1	0.953076	0.042187	0.807746	0.000917955
	'DDIAS	1.32937	0.0421945	1.08786	0.00162671
	'ZNF394	0.834825	0.0422259	1.12071	0.000488027
	'GSG2	1.16358	0.0422259	1.50131	0.000202535
	'TAF7	0.667781	0.0422608	0.665589	0.00144042
	'MED26	0.937407	0.0422608	1.50185	0.000210961
	'YTHDF2	0.675679	0.0423111	1.26813	0.000135319
	'LAMA2	1.06044	0.0423404	1.65641	0.00753005
	'ZNF721	1.14303	0.0424329	1.31914	0.00539762
	'TSC22D1	0.686976	0.0426086	1.28596	0.000111759
	'NCBP2	0.6728	0.0426473	0.952364	0.000355023
	'BRD2	0.753619	0.0426655	1.4293	0.000244089
	'ZNF35	1.01245	0.0427743	1.43583	0.000591534
	'DHX30	0.683439	0.042907	0.799976	0.00102264
	'DR1	0.753199	0.0430673	0.717452	0.00124553
	'MIER3	0.911564	0.0431869	0.778631	0.0104644
	'FAM222A	1.57532	0.0431869	3.2244	9.63393e-05
	'ACIN1	0.670499	0.0431869	0.567443	0.00126329
	'GMFB	0.78178	0.0433882	1.38814	0.0137484
	'ARMCX1	0.766978	0.0434307	0.747417	0.0032377
	'PCYOX1L	1.01861	0.043915	2.09834	0.000152158
	'LOC100379224	1.25547	0.0439654	0.675746	0.0134081
	'NRG4	2.22469	0.0439654	-3.39984	0.00041319
	'USF1	0.819153	0.0439654	0.666396	0.00257247
	'GAST	2.47843	0.0443789	3.16468	0.000205436
	'NCBP2-AS2	0.957	0.0444128	1.23583	0.000565212
	'ZNF622	0.715898	0.0445299	1.50857	0.000133694
	'IRS2	0.786898	0.044651	2.39865	9.94681e-05
	'RBM7	0.692069	0.044651	0.394867	0.0271215
	'DUSP14	0.662308	0.044651	1.39504	0.000142768
	'FAM86HP	1.21068	0.044663	2.18596	0.000378115
	'SON	0.731722	0.044666	0.535894	0.0025743
	'TIGD6	0.958253	0.0447987	1.00974	0.00104686
	'MIEF1	0.727958	0.0448291	1.2887	0.000161251
	'SPRTN	0.753499	0.0449333	0.77551	0.00197301
	'NAA30	0.691587	0.0451553	0.851809	0.000845036
	'FGD2	1.96293	0.0452111	-2.81921	0.00690987
	'ZNF7	0.837924	0.0452214	0.714642	0.00391898
	'ZGLP1	1.53288	0.045292	1.75796	0.00113406
	'SDPR	0.952243	0.0454951	-1.73111	0.00128638
	'TERF2	0.805364	0.0454982	1.3361	0.000165158
	'C6orf57	1.12821	0.0454982	1.18317	0.00406947
	'SNORA4	1.06704	0.045796	1.1296	0.00257518
	'CCDC51	0.872239	0.0458935	0.598878	0.00532119
	'EID2	0.885169	0.0459217	0.716649	0.0179859
	'HBP1	0.655673	0.0459243	-0.70742	0.00216818
	'ZFP90	0.880872	0.0460967	-0.889751	0.00137479
	'CGRRF1	0.843436	0.0461959	0.602332	0.0116686
	'CYP4F3	2.12756	0.0461959	-2.61124	0.000402574
	'ADPRHL2	0.756494	0.0462774	1.15637	0.000290787
	'ZSCAN22	0.989825	0.0462774	0.6489	0.00637153
	'LOC101928063	1.09648	0.0464079	1.00491	0.00823783
	'TWF1	0.683404	0.0465507	1.09419	0.0143566
	'ZUFSP	0.969647	0.0467943	1.76464	0.00122119
	'RLIM	0.777897	0.0468582	0.769804	0.00135616
	'ARFGAP1	0.693171	0.0468582	0.768412	0.00136752
	'CENPQ	0.977947	0.0469258	1.68672	0.00370885
	'DFNB31	0.996807	0.0469296	-0.611783	0.0234527
	'MSL2	0.767738	0.0469296	0.547199	0.00894278
	'SNX16	0.776561	0.0472033	0.812889	0.0202829
	'CCNL2	0.66312	0.047399	1.0407	0.000342997
	'ELAC1	1.22586	0.047399	1.02906	0.000995833
	'WWTR1-AS1	1.95276	0.0480673	1.49352	0.00723413
	'NDNL2	0.811773	0.0480903	0.850708	0.00113893
	'UFM1	0.651575	0.0481325	0.957835	0.00214942
	'CLK2	0.932886	0.0481331	0.408694	0.0231445
	'DCP2	0.717725	0.0481331	0.502865	0.0256257
	'SNORD78	1.54001	0.0481387	1.923	0.00135616
	'TSPYL2	0.886564	0.0483623	1.82992	0.000102014
	'RNF114	0.734368	0.0484237	0.674393	0.00308351
	'NUP50	0.756665	0.0484237	1.29605	0.000159146
	'CEP95	0.773018	0.0485004	0.469293	0.00918368
	'PAXBP1-AS1	1.27336	0.0485065	0.931897	0.014503
	'CPSF7	0.675547	0.048561	0.573004	0.00221418
	'SLC25A30	0.740053	0.0486853	1.68769	0.000130026
	'BYSL	0.764612	0.0487202	2.28661	8.4655e-05
	'HCCS	0.686139	0.0490484	1.18215	0.00023559
	'ZKSCAN2	1.10587	0.0490484	1.28572	0.000491722
	'ZNF384	0.704839	0.0490484	0.942404	0.000555025
	'CCDC174	0.785898	0.0490945	1.00595	0.000987641
	'EFNB2	0.74335	0.0491017	1.57222	0.00012868
	'RAB33B	0.792562	0.049301	1.14322	0.000784539
	'ZFP1	0.881108	0.0493485	0.81513	0.00196253
	'OGFRL1	0.81432	0.0495889	1.42355	0.00136536
	'ZNF574	0.775991	0.0496251	1.7833	0.000121224
	'LLPH	0.707075	0.0496251	1.32339	0.00112971
	'ZNF550	0.940664	0.0497485	0.777598	0.00612921
	'C16orf91	1.00575	0.0497485	1.6303	0.00015299
	'KCTD10	0.633342	0.0499508	0.504961	0.00513028
	'SLC25A18	1.32891	0.0499508	0.920828	0.0095409
	'PLAUR	0.894341	0.0499789	2.03919	9.43448e-05
	'ZNF814	0.838356	0.0499789	1.44277	0.00109257
	'ICK	-0.978191	0.0499789	-1.34657	0.00221418
	'SLC7A11-AS1	-1.29222	0.0499508	-1.28711	0.0125085
	'TBC1D19	-0.942991	0.0499313	-2.19858	0.00231663
	'N4BP2	-1.68525	0.0497668	-1.77984	0.00820297
	'TMEM200A	-0.79845	0.0496409	1.43063	0.00136733
	'MAMLD1	-1.67663	0.0495205	-2.48666	0.000568862
	'THSD4	-0.802966	0.0495174	-1.33746	0.000711183
	'QRSL1	-0.970115	0.0494345	-0.438986	0.0150607
	'SNPH	-1.13299	0.049409	-2.17207	0.00137645
	'TRDMT1	-1.18523	0.0494019	-1.48597	0.00662479
	'ACER3	-0.767818	0.0493147	-0.893172	0.000768542
	'ZNF236	-1.0859	0.0490484	-1.38989	0.000304027
	'SRPK1	-0.66353	0.0486071	-0.388117	0.00918368
	'ACACA	-0.950589	0.048561	-1.51063	0.000194444
	'CDK5RAP2	-0.859082	0.048549	-2.04383	9.82719e-05
	'PDE4D	-0.972895	0.0484363	-3.09981	0.000551858
	'ARHGEF26	-1.63567	0.0484363	-1.6605	0.000389429
	'PRR5-ARHGAP8	-1.05479	0.0483633	-1.31066	0.000705389
	'RIC8B	-0.952906	0.0483623	-0.529776	0.0189429
	'IQCE	-0.942139	0.0482822	-1.13017	0.000629751
	'PKN2	-0.879127	0.0482822	-1.8942	0.000219271
	'C2CD3	-1.07773	0.0482822	-1.5859	0.000607039
	'KIFAP3	-0.760869	0.0482075	-1.59567	0.000187565
	'SH3KBP1	-0.739171	0.0481331	-0.771294	0.00394134
	'TRRAP	-0.905831	0.0481331	-1.42221	0.000169909
	'VPS8	-0.84576	0.047666	-2.154	0.000113733
	'TTBK2	-1.17585	0.0473561	-2.19741	0.000206755
	'ARFIP1	-0.727342	0.0470101	-1.63814	0.000160647
	'WDR25	-1.32574	0.0469296	-2.43729	0.000159821
	'CNTLN	-1.20527	0.0469296	-2.206	0.000718258
	'NUDT3	-0.848196	0.0469296	-0.911868	0.00126497
	'SFXN5	-1.30823	0.0467057	-2.39326	0.000131282
	'TSEN15	-1.06395	0.0466987	-0.903711	0.000894062
	'DISC1	-2.24511	0.0464307	-4.21058	0.000325214
	'ARHGAP35	-0.817507	0.0464235	-1.81116	9.87403e-05
	'SEMA6D	-2.40581	0.0463157	-5.01253	0.000488566
	'LINC00152	-1.01276	0.0462774	0.507183	0.0215956
	'CDC73	-0.696346	0.0460967	-1.0162	0.000632855
	'CADPS2	-2.03951	0.0460594	-2.17248	0.00105811
	'TMEM51-AS1	-1.56236	0.0459243	-1.25784	0.00583727
	'VANGL1	-0.803917	0.045796	-0.745139	0.00121096
	'MEIS1	-1.12814	0.0456882	-2.84082	0.00013442
	'ZMYM4	-0.905624	0.0455518	-1.83505	0.000206173
	'PTPN3	-0.98744	0.0455518	-1.54803	0.000148749
	'MEF2C	-2.07721	0.0454982	-4.30653	0.000102698
	'RPGRIP1L	-1.20829	0.0454295	-1.72345	0.000465435
	'CCDC88C	-1.4469	0.0452214	-1.34357	0.00318452
	'CEP89	-0.940422	0.0452214	-0.842912	0.00299649
	'TSHZ1	-1.24028	0.0451648	-1.76588	0.000161251
	'MON2	-0.851726	0.0451235	-2.25329	0.000130237
	'CSPP1	-1.06474	0.0450564	-0.935914	0.00364281
	'PTCH1	-1.14661	0.0450051	-0.974004	0.00141197
	'OSTF1	-0.823879	0.0450051	-1.1204	0.00027854
	'SOS2	-0.94288	0.0450051	-0.905686	0.00495503
	'ITCH	-0.676669	0.0448291	-0.85086	0.000652297
	'YAF2	-1.22523	0.044666	-0.489122	0.0188945
	'EFR3A	-0.678946	0.044651	-1.41241	0.000182004
	'SNHG22	-1.18126	0.044651	-0.660711	0.00503212
	'MICAL3	-0.956005	0.0446246	-1.50985	0.00022102
	'CDK8	-0.952489	0.0445092	-1.71072	0.000284107
	'METTL8	-0.788037	0.0445092	-1.44655	0.000534853
	'TCEANC2	-1.09572	0.0444128	-1.70027	0.000231571
	'ASAP2	-0.710233	0.0444128	-1.29046	0.000742005
	'MTFR1	-0.879161	0.044306	-0.755798	0.00318621
	'RBMS1	-0.665247	0.0440423	-1.30618	0.000313939
	'LINC00886	-1.07606	0.0439654	-2.53872	0.000763128
	'FAM72A	-1.35411	0.0437813	-1.26418	0.00167982
	'SLC9A9	-1.89231	0.0437296	-1.89906	0.00314296
	'TET3	-0.943415	0.043574	0.300806	0.0400822
	'CREB3L2	-0.925371	0.0434708	-2.84794	0.00013572
	'CDRT4	-1.24371	0.0433063	-1.97861	0.000246571
	'SLC35D2	-0.918771	0.0433063	-1.48274	0.000813222
	'CARD11	-0.927703	0.0430474	-1.47895	0.000395901
	'RAP1GDS1	-0.788038	0.0429241	-1.21164	0.000520521
	'PARP16	-1.32976	0.0422608	-1.04909	0.000969361
	'ENAH	-0.95928	0.0422608	-1.50304	0.000187609
	'INTS4	-0.971433	0.0422608	-1.51855	0.000171064
	'ELMSAN1	-0.84945	0.0422259	0.314833	0.0266593
	'WDR59	-0.835268	0.0422259	-1.3573	0.000288631
	'PLEK2	-0.731681	0.0422259	0.959643	0.000662309
	'TANC1	-0.83971	0.0421945	-2.87184	8.25132e-05
	'WDR60	-1.11308	0.0421945	-1.71286	0.000506126
	'SPATA13	-1.90151	0.042187	-1.26787	0.00136077
	'DNAJC6	-1.09198	0.0421328	-1.65529	0.000770222
	'TENM4	-1.40006	0.0421328	-3.31371	0.00011158
	'TBC1D31	-1.23999	0.0421119	-1.01938	0.0020034
	'TMEM65	-0.83664	0.0421119	-1.01219	0.00250363
	'ARHGEF6	-1.8237	0.0420507	-1.75628	0.00364281
	'KIAA0586	-1.11054	0.0420394	-1.97627	0.000119837
	'WARS2	-1.02715	0.0420337	-2.02819	0.000301374
	'ZNF704	-1.60196	0.0417755	-3.34127	8.25132e-05
	'GPR125	-0.816105	0.0417755	-1.626	0.000161251
	'MAPRE2	-1.02246	0.0417755	-0.984839	0.000556929
	'DFFB	-1.43214	0.0417665	-0.538917	0.0264895
	'AFAP1-AS1	-1.55456	0.0416549	-1.88004	0.000505436
	'SLC16A13	-0.982793	0.0415533	-1.58007	0.00042041
	'IRAK1BP1	-1.53479	0.0414402	-2.33589	0.00327649
	'MACF1	-1.20044	0.0414402	-0.827743	0.00134669
	'PPFIA1	-0.786016	0.0411861	-0.731965	0.0021039
	'EXOC6B	-1.28477	0.0411546	-2.38272	0.000106223
	'SYTL3	-1.49372	0.0411189	-0.875432	0.0335916
	'SLC22A23	-1.41775	0.0408694	-2.2539	0.000186977
	'HERC2	-0.893265	0.0408694	-1.41038	0.000148744
	'DCAF5	-0.859358	0.0408694	-0.955625	0.00128006
	'NBAS	-0.925899	0.0408348	-2.36439	0.00022102
	'GOLGA1	-0.912958	0.0406402	-1.47538	0.000160647
	'SCAI	-1.49084	0.0405477	-2.51955	9.43448e-05
	'EEPD1	-2.01463	0.0405477	-1.57663	0.00163144
	'CCDC64	-1.14362	0.0405323	-0.962157	0.00114373
	'R3HDM1	-0.921218	0.0404971	-1.58839	0.000169416
	'JPH2	-1.14727	0.0402738	-1.35781	0.00104072
	'SDCCAG8	-0.896706	0.0402479	-1.83793	0.0026758
	'STIM1	-0.883913	0.0402479	-1.11225	0.000364063
	'CHN1	-1.38446	0.0401597	-2.31107	0.000641597
	'YAP1	-0.690006	0.0401142	-1.22249	0.000176746
	'SATB2	-1.41133	0.0400081	-1.60323	0.0349688
	'SFMBT2	-1.78534	0.0400081	-4.82268	0.00171225
	'WRN	-1.33779	0.0399386	-1.41942	0.000955098
	'ZNF277	-1.03114	0.0399236	-2.42533	0.00359531
	'PPP1R12A	-0.798945	0.0399236	-1.12069	0.000316709
	'PPP1R12B	-1.33059	0.0398205	-2.63064	8.78079e-05
	'CBX7	-2.29574	0.0396638	-2.58882	0.000630665
	'PTPRG	-1.0576	0.0396446	-1.46962	0.0039493
	'MTR	-0.951072	0.0396446	-1.40765	0.00022692
	'UBE2K	-0.719414	0.0395767	-0.800849	0.00105079
	'TRAF5	-1.71489	0.039502	-1.88472	0.00874472
	'COX10	-0.994081	0.0394902	-0.99151	0.000727485
	'C9orf3	-0.975429	0.0394902	-0.976383	0.00071993
	'ATXN2	-0.902954	0.0394836	-1.22522	0.000706763
	'PTPDC1	-1.10728	0.0391082	-1.16695	0.00385986
	'BAZ2B	-1.55127	0.0390332	-3.1123	0.000650343
	'TPST1	-0.87705	0.0388854	-1.47143	0.000386363
	'KIF21B	-2.42045	0.0384549	-2.37024	0.0241994
	'TMTC2	-1.56295	0.0383131	-3.72479	8.78079e-05
	'VAC14	-0.982603	0.0382471	-0.850042	0.00108378
	'FOXP1	-1.64037	0.0382074	-2.16444	0.000122307
	'EDA	-1.94758	0.0378779	-3.56638	0.0104649
	'GLTSCR1L	-1.21804	0.037872	-2.49766	0.000102014
	'UTP18	-0.978253	0.0377938	-0.456336	0.0213491
	'PMCH	-1.46595	0.0376789	-2.04213	0.000459783
	'MYO1D	-0.827424	0.037671	-0.374885	0.0361964
	'NAV1	-1.36084	0.037671	-0.935399	0.00143156
	'PIF1	-1.34065	0.037671	-2.11335	0.000234639
	'MYLK	-0.844784	0.0375924	-2.45599	9.82719e-05
	'KIF7	-1.18415	0.037581	-0.739671	0.00918368
	'PPARA	-1.26949	0.0375173	-2.31071	0.000130059
	'BEND7	-1.77832	0.0374375	-1.5406	0.0132875
	'ATP11B	-0.800115	0.0373576	-1.55648	0.000377143
	'DROSHA	-0.938346	0.0372822	-1.39507	0.000290896
	'BCAS3	-1.27311	0.0371313	-1.85768	0.000458283
	'GRAMD4	-1.27739	0.0371313	-2.53727	0.000153759
	'APCDD1	-0.908649	0.0369907	-3.30381	0.000159781
	'MAVS	-0.720573	0.0368816	-1.32683	0.000114951
	'MAN1A2	-1.01021	0.0368462	-1.68771	0.000146124
	'C11orf63	-1.21911	0.0368462	-1.27615	0.00113406
	'SAPCD2	-1.53126	0.0367513	-0.59813	0.00520851
	'STK24	-0.809308	0.0366873	-0.686966	0.000830128
	'HOOK3	-0.890035	0.0364792	-1.20488	0.00113691
	'HACE1	-1.07779	0.0362949	-1.86322	0.000425404
	'NFIX	-1.02155	0.0361215	-0.95993	0.00164009
	'PSME4	-0.824802	0.0361215	-0.836039	0.00136077
	'TRIQK	-0.952511	0.0361215	-1.94761	0.000649485
	'HDAC8	-1.07542	0.0358692	-1.8378	0.000222354
	'HNRNPD	-0.779554	0.0358056	-0.910812	0.000290852
	'GAPVD1	-0.862903	0.0358056	-0.52814	0.00344262
	'FAM168A	-1.06493	0.0357302	-3.12776	9.87403e-05
	'COG7	-1.00485	0.0356172	-0.796801	0.00232455
	'C16orf74	-1.16705	0.0356124	-0.626704	0.0234312
	'ATAD2B	-1.24306	0.0356124	-2.29673	0.000118075
	'ASB3	-1.26163	0.0355815	-1.52149	0.000411362
	'CPEB3	-1.65198	0.0355014	-3.43152	9.43448e-05
	'LINC01184	-1.41286	0.0353489	-1.70228	0.000925793
	'ZNF512	-0.923348	0.0353141	-1.27949	0.000614584
	'SMG6	-0.947593	0.0352868	-2.03223	0.000146124
	'CCDC6	-0.825501	0.0352068	-1.33222	0.000117501
	'PACS1	-0.901314	0.0351874	-1.13223	0.000411324
	'MDFIC	-0.934832	0.0350935	-1.75625	0.00032748
	'PTPRM	-0.97471	0.0349852	-2.1397	0.00107277
	'RNASEH2B	-1.16421	0.0348582	-0.519154	0.00960768
	'FAM35A	-0.9301	0.0348255	-0.70249	0.0205916
	'TGFBR2	-0.952378	0.0348222	-0.383645	0.0498865
	'HERC1	-1.36831	0.0348222	-2.54083	9.82719e-05
	'PTPN13	-1.034	0.0348204	-2.58213	0.000192265
	'GPR75-ASB3	-1.27451	0.0347702	-1.48696	0.000444112
	'PELI2	-2.39103	0.0346004	-5.44742	0.000128138
	'HABP4	-1.05537	0.0345919	-0.626189	0.0122912
	'ST3GAL3	-1.25278	0.0344839	-1.76797	0.00837674
	'TFCP2	-0.823272	0.0344809	-0.974342	0.00119372
	'OSMR	-0.75591	0.0344648	-0.479443	0.0073085
	'UPP1	-1.18341	0.0343983	1.64411	0.000185309
	'FAM102B	-1.80889	0.0342475	-2.92513	0.000131282
	'DERA	-0.941277	0.0341045	-1.29506	0.000342841
	'SPPL3	-0.801565	0.0340725	-1.73143	0.000164971
	'C1orf210	-1.66642	0.0340639	-1.69479	0.000542448
	'MAPK8	-0.951941	0.0338996	-1.78956	0.00011365
	'NPHP4	-1.18292	0.0338996	-0.723549	0.0128032
	'SESTD1	-1.00741	0.0338238	-1.93783	0.00037982
	'PPP2R5C	-0.85516	0.0337914	-1.27579	0.000135845
	'SUFU	-1.19179	0.0337914	-1.70583	0.000317626
	'RFX2	-1.42704	0.0337149	-1.87305	0.000187609
	'ANKIB1	-0.898865	0.0335396	-1.99594	0.000184743
	'TMEM55A	-1.12742	0.0334999	-1.17115	0.00543926
	'AK4	-0.898005	0.0334345	-0.570778	0.00241375
	'ITPR1	-1.49808	0.0330309	-1.51438	0.00772634
	'RFX3	-1.98814	0.032972	-2.47474	0.000907333
	'FBXL4	-1.08505	0.0329055	-1.25968	0.00057707
	'SEMA3A	-1.70145	0.0328667	-2.45387	0.000347844
	'SMYD3	-0.955767	0.0328382	-0.867001	0.00854341
	'TK2	-1.03295	0.0326134	-1.28435	0.00235695
	'TIMP3	-0.787327	0.03247	-0.985957	0.00290636
	'EPN2	-0.835213	0.0324333	-0.528373	0.0180679
	'HS3ST2	-1.18679	0.0322676	2.10961	0.000146202
	'UBE2E3	-0.877116	0.0321192	-1.51714	0.00024947
	'TMCO4	-1.38224	0.0320316	-2.35155	0.00022102
	'TRIM16L	-1.01007	0.031954	-1.33862	0.000235899
	'PITPNM3	-0.9999	0.0317545	-1.22501	0.000417289
	'ARHGAP32	-1.326	0.03163	-0.46604	0.00917374
	'KIF1B	-0.933799	0.0313615	-1.56349	0.000128138
	'SPEF2	-1.80313	0.0313615	-1.88275	0.00194918
	'AKAP6	-2.23977	0.0313615	-3.84659	0.00587057
	'USP28	-1.02418	0.0313615	-1.05603	0.00038824
	'PPP4R4	-1.11233	0.0312746	-1.43181	0.00335743
	'PLEKHG1	-1.38142	0.0312746	-5.55993	0.000447982
	'TSPAN15	-1.45195	0.031265	-1.27826	0.000411871
	'SPRED3	-1.20566	0.03099	2.72455	0.000576993
	'AGPAT4	-1.47717	0.0309465	-2.29773	0.00220689
	'LACE1	-1.61402	0.0309465	-3.22388	0.000277561
	'JADE3	-1.2995	0.030827	-1.32239	0.000814546
	'LHFP	-1.10117	0.0308129	-2.40702	0.000152494
	'JAK2	-1.53231	0.0307625	-2.35983	0.000394047
	'DENND4C	-0.986957	0.0303501	-1.55962	0.000666815
	'SYNJ2	-1.001	0.0302415	-0.560457	0.00540145
	'C9orf91	-1.16224	0.030187	-0.55929	0.0131384
	'MET	-0.943985	0.0301798	-1.29091	0.000401313
	'DPYD	-2.12364	0.0301798	-0.780209	0.00486726
	'EPHX4	-1.99651	0.0301605	-1.21465	0.021946
	'FAM189A2	-2.31551	0.0300932	-1.07223	0.0296547
	'UBE3D	-1.71605	0.0299027	-1.7558	0.00140337
	'ADARB1	-1.0077	0.0298193	-1.10001	0.00543942
	'ARHGEF10L	-1.45538	0.0297094	-3.37929	0.000154533
	'LIMD2	-1.08556	0.0297094	-1.1505	0.0306282
	'OSBPL5	-1.23509	0.0296579	-1.40276	0.000408516
	'ITPKB	-1.64342	0.0294791	-2.15271	0.000151469
	'RAB28	-1.18043	0.0294646	-1.90641	0.000715374
	'DIAPH3-AS1	-1.69769	0.0294523	-1.53615	0.00101155
	'P2RY2	-1.32683	0.0293614	-1.55663	0.000148507
	'MID2	-1.16031	0.0292828	-1.63494	0.000432127
	'PCNX	-1.06277	0.0292828	-2.1481	0.000187609
	'CMTM4	-1.21146	0.0291031	-0.683984	0.00253871
	'BMPR2	-1.19156	0.0290731	-2.90049	8.4655e-05
	'NLRC5	-0.936503	0.0290649	-1.1127	0.00172335
	'SASH1	-1.16489	0.0288799	-3.41086	0.000154549
	'ABCC1	-1.0224	0.0287125	-1.91653	0.000108155
	'CEP170	-1.29895	0.0283862	-2.47882	0.000234639
	'C1QTNF6	-0.862443	0.028333	-0.556332	0.00765753
	'UBE2H	-0.832306	0.0282534	-1.09146	0.000315582
	'CXXC5	-1.26931	0.0282534	-1.42181	0.000441186
	'EIF4G3	-0.980192	0.0282357	-2.64821	8.78079e-05
	'CRIM1	-0.813572	0.0281543	-1.36453	0.000248888
	'MBNL2	-1.01319	0.0281543	-1.79553	0.000607039
	'DEPDC1B	-1.35326	0.0281276	-2.2832	9.82719e-05
	'FAM13A	-1.24679	0.0281276	-2.53676	0.000196897
	'MARCH8	-1.11896	0.0281069	-3.45419	8.4655e-05
	'DIS3L	-1.24472	0.0281031	-0.485441	0.0057742
	'TMEM87B	-0.837616	0.0278509	-0.422344	0.0279447
	'NUP93	-0.848547	0.0277362	-0.777904	0.000927184
	'GTF2IRD1	-1.39025	0.0277362	-2.85754	0.000127932
	'AUTS2	-1.16691	0.0275922	-0.892801	0.00126497
	'PARP11	-1.08292	0.0274085	-1.91846	0.00022102
	'SLC4A5	-1.41855	0.0272976	0.954601	0.0215858
	'PGBD5	-2.75174	0.0272976	-1.01989	0.00171384
	'CHD6	-1.3109	0.0272293	-2.99952	8.25132e-05
	'LIX1L	-0.986384	0.0271296	-1.22643	0.0171897
	'PIK3C3	-0.948735	0.0269937	-1.79111	0.00011294
	'PTPRA	-0.906564	0.0269937	-1.70525	0.000114274
	'NEDD4	-1.13428	0.0267936	-1.46077	0.00114509
	'TTLL11	-1.40421	0.0267638	-1.28276	0.00241129
	'ANKMY2	-1.13945	0.0265221	-1.72007	0.000720361
	'POT1	-1.42103	0.0263512	-1.64331	0.00448031
	'MAP4	-1.06281	0.0263306	-1.30474	0.000212269
	'MTUS1	-1.13689	0.0262697	-2.66942	9.82719e-05
	'ANK3	-1.23134	0.0262183	-3.60965	8.35563e-05
	'KIAA0556	-1.26938	0.0262039	-2.0994	0.000143287
	'TRAF3IP1	-1.22838	0.0261493	-0.790089	0.00202154
	'USP25	-1.08101	0.0261493	-1.55079	0.00122008
	'PRELID2	-2.10287	0.0261493	-1.35508	0.00259456
	'SPECC1	-0.888338	0.0261493	-1.12235	0.000605432
	'BRAF	-1.68998	0.0260392	-1.78407	0.000516568
	'DYM	-1.21107	0.0260392	-1.60891	0.000169416
	'CHAC1	-1.35501	0.0259789	1.91398	0.000328329
	'WDPCP	-1.49385	0.0259225	-2.58781	0.00885397
	'ZNF248	-1.48765	0.0257756	-1.03638	0.00334185
	'ACOT11	-1.44045	0.0257286	-2.06668	0.000188426
	'DGKH	-1.49245	0.0257064	-1.19542	0.000691648
	'STON1	-1.97601	0.0257022	-4.84865	8.25132e-05
	'EDARADD	-1.31516	0.0256297	-1.47576	0.000290787
	'DPYSL2	-0.888358	0.0255049	-1.42356	0.000235689
	'TNS3	-1.74331	0.0253902	-3.64946	8.25132e-05
	'CDK6	-1.18011	0.0253859	-1.97354	0.000148749
	'MEF2A	-0.889375	0.0253443	-1.8539	0.000102844
	'PSPH	-1.46941	0.025317	-0.990135	0.00126586
	'PSTPIP1	-1.43242	0.0253043	-3.55548	0.000195544
	'CRY1	-1.16849	0.0253043	-1.26724	0.00481246
	'SCLT1	-1.2987	0.0253043	-1.50473	0.00440048
	'FBXO25	-1.20904	0.0253039	-0.87657	0.00213219
	'TMEM164	-1.07179	0.0253039	-1.78411	0.000192265
	'ORC2	-1.0183	0.0252553	-1.14514	0.000405118
	'SLC2A13	-1.69201	0.0252553	-2.17447	0.000818152
	'MLLT10	-0.90735	0.0252553	-1.78506	0.000122924
	'NLN	-0.923034	0.0252553	-0.835098	0.00132786
	'MYC	-0.853422	0.0252553	1.59672	0.000187609
	'CHST15	-0.978037	0.0252553	-0.417973	0.0206205
	'TTC23	-1.15788	0.0252297	-1.9033	0.000143241
	'CMIP	-0.89101	0.025004	-2.48459	0.000102014
	'FAM172A	-1.26643	0.0249322	-1.88272	0.000401046
	'PPP1R13B	-1.19395	0.0248663	-1.08241	0.000560708
	'TECPR1	-1.1588	0.024809	-1.15222	0.0297265
	'ATG4C	-1.42685	0.0247269	-2.51701	0.00025076
	'SLC35F2	-0.943994	0.0247139	0.291042	0.0317837
	'RHOBTB1	-1.73048	0.0247023	-0.926111	0.0318874
	'SLC4A7	-1.06523	0.0245747	0.491513	0.0291544
	'SPAG9	-0.925888	0.0245662	-1.11312	0.000303452
	'FBXL20	-1.10843	0.0244547	-2.47432	0.000222579
	'ERBB2IP	-1.13142	0.0244349	-2.03867	0.000210961
	'MARK4	-0.945851	0.0243776	-1.02402	0.00126586
	'PDS5A	-0.981801	0.0243776	-0.982926	0.00166524
	'REPS2	-1.23062	0.0242341	-2.21971	0.000365498
	'ST5	-1.25102	0.0242341	-2.4169	8.25132e-05
	'KCNQ5	-2.0522	0.0242034	-2.37805	0.00624129
	'ADCK1	-1.77036	0.0242013	-2.22126	0.000782649
	'KIAA0368	-0.858745	0.0241408	-0.941072	0.000376705
	'TDP1	-1.22281	0.0240829	-1.58767	0.000158558
	'GJB2	-0.945724	0.0240493	1.03309	0.000537556
	'ZMYND8	-1.27896	0.0239789	-3.25744	8.25132e-05
	'MFSD6	-1.18333	0.0239636	-2.13873	0.000227474
	'KAT6B	-1.18595	0.0239434	-2.83329	8.78079e-05
	'MCM9	-1.30618	0.0239383	-1.09747	0.000803485
	'VPS53	-0.942145	0.0239056	-1.52685	0.000190829
	'SPTLC3	-1.32611	0.0235392	-2.82071	0.000108143
	'MBOAT2	-0.995535	0.0233956	-0.957148	0.00710097
	'IL20RB	-0.888471	0.0233956	-1.58756	0.00012757
	'NEK6	-1.02313	0.023395	-0.991334	0.00601072
	'C10orf76	-1.05943	0.0232413	-2.20779	0.000113064
	'EPB41	-1.44614	0.0230591	-3.08085	8.25132e-05
	'LOC646762	-1.50986	0.0230591	-0.531744	0.0362517
	'TBC1D22A	-1.21773	0.0229636	-2.18514	0.000104487
	'GULP1	-1.04747	0.0229538	-2.24352	0.000190426
	'PACSIN2	-0.92852	0.0229538	-1.33724	0.000190426
	'CIT	-1.36439	0.0229514	-2.2143	0.000108738
	'RPS6KA2	-0.98741	0.0228715	-2.52317	0.00011437
	'FNBP1	-1.4178	0.0226768	-2.7176	8.4655e-05
	'THBD	-1.21285	0.0226561	0.907118	0.000849891
	'ACTR3	-0.846067	0.0226245	-0.772437	0.000963865
	'MYO9B	-0.996544	0.0226143	-1.63034	0.000152025
	'RBM19	-0.974221	0.0226143	-1.05249	0.00135547
	'SLC8A1	-1.4412	0.0224721	-2.08391	0.011435
	'RNF115	-1.04781	0.0224721	-1.22089	0.000603195
	'SLC45A4	-1.82322	0.02246	-1.7195	0.000555977
	'KCTD15	-1.20932	0.0223904	1.02045	0.000655594
	'SMARCAL1	-1.09086	0.0223621	-2.12868	0.00022394
	'IPO11-LRRC70	-1.26157	0.0222889	-1.86726	0.000261271
	'DAB2IP	-0.838269	0.0222479	-1.92477	8.78079e-05
	'INPP4A	-1.18818	0.0222314	-2.28684	0.00011158
	'CTDSPL	-0.985706	0.0222314	-1.53944	0.000337449
	'ZNRF1	-1.53963	0.0222314	-2.15657	0.000356499
	'LARS2	-1.06686	0.0222197	-2.21331	0.000171509
	'RAB11FIP3	-1.05217	0.0222197	-0.571072	0.0284582
	'SLC20A1	-0.832792	0.0222152	1.63572	8.78079e-05
	'PKD1	-0.861953	0.0222152	0.386611	0.030095
	'HDX	-1.51643	0.0222152	-2.96855	0.0013206
	'CRTC3	-1.17095	0.0221415	-1.10699	0.00049888
	'MKL1	-0.906713	0.022091	-1.67832	0.000647726
	'SH3TC1	-1.12147	0.0220809	-0.744667	0.0216873
	'STK10	-0.921448	0.0220072	-1.02884	0.000417148
	'KRT18	-1.16179	0.0220072	1.1074	0.000161254
	'GDPD1	-2.17311	0.021962	-3.44997	0.0162426
	'COG6	-1.11926	0.0219468	-2.15166	0.00010349
	'BRWD3	-1.44139	0.0219058	-2.12066	0.000524491
	'PRKCZ	-1.05027	0.0219058	-1.16583	0.00108369
	'TSSC1	-1.1961	0.0219058	-1.78696	0.000170557
	'LMBR1	-1.12013	0.0219058	-2.10494	9.82719e-05
	'BAHCC1	-1.56475	0.0218818	-1.20486	0.000842119
	'SENP7	-1.59069	0.0218381	-2.01222	0.00548082
	'AP3B1	-0.959362	0.0216921	-1.37274	0.000151469
	'ABHD2	-1.16067	0.0215421	-1.61926	0.000121224
	'RHOT1	-1.43307	0.0215135	-1.57909	0.000265228
	'UBE4B	-1.03615	0.0211161	-2.10925	8.53093e-05
	'SLC24A1	-1.26667	0.0211161	-3.0625	0.000165987
	'SLC41A2	-1.63278	0.0211113	-2.95474	0.00279004
	'ZFAT-AS1	-2.2175	0.0211113	-3.81864	0.000302565
	'AP4S1	-1.49008	0.0211113	-1.65238	0.000803485
	'DCBLD2	-0.837357	0.0211113	0.443311	0.00595177
	'MITF	-1.42097	0.0211113	-3.25503	0.000842119
	'CLIP2	-1.26458	0.0210949	-1.59639	0.00019832
	'EPM2A	-1.71746	0.0209549	-2.32523	0.000235689
	'MAP3K4	-1.09752	0.0209431	-1.08622	0.000451893
	'PTER	-1.30205	0.0209431	-0.665819	0.0077822
	'WDR35	-1.1952	0.0209132	-1.53951	0.00112165
	'GTPBP2	-0.949328	0.0208955	-0.592547	0.0034039
	'LYPLAL1	-1.21598	0.0208948	-1.45611	0.00104072
	'CHIC1	-1.56709	0.0208512	-1.71677	0.00435823
	'SUPT3H	-1.45733	0.020817	-1.45206	0.00696797
	'USP6NL	-1.10132	0.020817	-1.77584	0.000248574
	'FAM53B	-1.06296	0.020817	-1.8307	0.000154644
	'ZNF462	-1.50893	0.020817	-1.5942	0.000255514
	'ZNRF2	-1.10192	0.0208081	-1.24616	0.000547466
	'MARK3	-0.849434	0.0208081	-0.353589	0.0179853
	'LIMS1	-0.890606	0.0208059	-1.16399	0.000620489
	'DOCK1	-1.20039	0.0207756	-1.87063	0.000110175
	'KPNA3	-0.917684	0.0206774	-0.514544	0.0038426
	'PEX14	-1.1853	0.0206774	-2.04927	0.000159146
	'RAB11FIP4	-1.25032	0.020602	-1.79312	0.000179347
	'IPO8	-0.993926	0.0202869	-1.80622	0.000129858
	'KIF13A	-1.1961	0.0202869	-2.44385	0.000165575
	'WNT5B	-1.57098	0.0201139	-4.62822	0.000302565
	'RABGAP1L	-1.41765	0.0201139	-2.76272	8.53093e-05
	'S1PR5	-1.20058	0.019879	-0.65669	0.0187123
	'STAU2	-1.13872	0.019879	-1.46334	0.00239236
	'SCHIP1	-1.03786	0.0198135	-0.982162	0.000733129
	'PRKAG2	-1.12392	0.0197142	-0.850806	0.00179457
	'WDR19	-1.31686	0.0197142	-2.2213	0.000268828
	'PICALM	-0.840382	0.019708	-1.01029	0.000261292
	'IQCJ-SCHIP1	-1.04046	0.0196811	-0.982162	0.000733129
	'MAP4K3	-1.29813	0.0196573	-1.86059	0.000165436
	'SPECC1L	-0.942227	0.0196537	-0.72656	0.00168702
	'NFIC	-1.04516	0.0194728	-1.20908	0.000424809
	'CNN2	-0.84935	0.0194591	0.56708	0.00320388
	'MAP2	-1.33235	0.01935	-1.19443	0.00457034
	'KIAA1211L	-2.07541	0.01935	-3.96356	0.00028861
	'FUT10	-1.51297	0.0193417	-1.02724	0.00235541
	'ATL1	-1.23837	0.0192979	-1.50296	0.00191011
	'SLCO3A1	-1.38952	0.0192888	-2.14904	8.25132e-05
	'USP3	-1.25979	0.0192448	-0.741814	0.00207604
	'SLC23A2	-1.55633	0.0192448	-1.72175	0.000127093
	'PARD3B	-2.25197	0.0191613	-1.33252	0.0222859
	'CDC42SE2	-1.1629	0.0191613	-1.61265	0.000168277
	'WASF3	-1.3102	0.0190728	-2.2847	0.000821976
	'DOCK5	-1.17675	0.0189923	-1.21106	0.000401349
	'TMEM117	-2.10074	0.0189906	-4.32922	0.000807664
	'RASA3	-1.74014	0.0189906	-2.03896	0.0417074
	'LPHN2	-1.70333	0.0189906	-3.0719	0.00043246
	'CCDC91	-1.0775	0.0189906	-0.94328	0.00416905
	'HERC3	-1.01072	0.0188276	-1.92834	0.00652074
	'CLMN	-2.16728	0.0187699	-1.44685	0.00126368
	'OSBPL8	-1.29663	0.0186701	-1.79777	0.000845036
	'GLIS2	-1.24922	0.0186447	0.544163	0.0201952
	'FER	-1.5711	0.0185363	-1.83835	0.0116098
	'PDSS2	-1.47062	0.0184823	-2.09077	0.000165575
	'GSK3B	-1.06274	0.0184782	-2.33809	8.25132e-05
	'TTC28	-2.04405	0.0184782	-1.66889	0.00407593
	'LOC100996447	-2.37662	0.0182451	-3.27196	0.000258181
	'BCR	-1.04187	0.0181858	-0.470669	0.00567964
	'TGIF2	-1.38037	0.0181858	0.483337	0.0105426
	'FAM110C	-1.1592	0.0181646	-0.369806	0.0482205
	'LPAR1	-1.65239	0.0181253	-2.37168	0.000159146
	'BBX	-1.41359	0.0181253	-2.54381	9.90056e-05
	'TLDC1	-0.981354	0.0180915	-1.00374	0.000425659
	'RPGR	-1.58292	0.0179966	-0.992263	0.00763228
	'TTC7A	-1.18172	0.0179956	-1.50169	0.000217256
	'ETV5	-1.17869	0.0179956	1.38499	0.00150303
	'CERS6-AS1	-1.07046	0.0179956	-2.3436	9.08771e-05
	'CAP2	-1.26324	0.0179554	-1.12688	0.00226062
	'CWC27	-1.29403	0.0179554	-1.15982	0.0161824
	'SPAST	-1.22872	0.0179445	-1.46572	0.000336567
	'WDFY2	-1.22668	0.0179306	-2.50106	0.00145978
	'NSMCE2	-1.50107	0.0178294	-1.09384	0.00140444
	'ARHGAP24	-2.81961	0.0178081	-2.80939	0.000326358
	'ELOVL6	-1.22872	0.0177536	-1.45578	0.00146184
	'BTBD11	-1.92444	0.0177026	-3.46582	0.000748564
	'IPO11	-1.28255	0.01746	-1.99061	0.000208078
	'DISP1	-2.59639	0.0174585	-3.88399	0.000217256
	'SRGAP2B	-1.38327	0.0174143	-2.10051	0.00011437
	'NEK1	-1.65682	0.0171699	-2.23259	0.00522725
	'TMC7	-1.50083	0.0169163	-1.11405	0.00101006
	'FRYL	-1.63787	0.0169163	-2.87197	0.000153785
	'ASH1L	-1.38682	0.0169163	-1.96514	0.000324809
	'ZFAT	-1.68747	0.0168468	-2.9323	0.000161
	'ARHGEF2	-0.937888	0.0168418	1.15828	0.000218239
	'LARGE	-1.60334	0.0168418	-3.2988	0.000497097
	'SPTLC2	-0.972516	0.0167071	-0.976433	0.000859385
	'STIM2	-1.48296	0.0167071	-2.23658	0.000154992
	'PPARGC1B	-1.87431	0.0167071	-1.02141	0.000620568
	'PARP4	-1.07959	0.0166228	-1.23721	0.000182064
	'ATP8B1	-1.32011	0.0165469	-2.30879	8.80622e-05
	'PTPN4	-1.4495	0.0164341	-2.76078	0.000488566
	'NSMAF	-1.05766	0.0163892	-0.95293	0.000622556
	'ROR1	-1.77994	0.0163398	-3.37812	0.000182064
	'PTPN14	-1.08068	0.016273	-1.83174	8.78079e-05
	'NLRP1	-0.915451	0.016273	-0.998203	0.0263791
	'TRIM2	-1.31734	0.016273	-2.79917	0.000209665
	'NEDD4L	-0.91467	0.0162634	-0.987984	0.00102313
	'UTP20	-1.20794	0.0162409	-0.759621	0.00251357
	'TTC39C	-1.57805	0.0162409	-1.15067	0.0013753
	'FHOD3	-1.4428	0.0161307	-3.27181	8.25132e-05
	'AFF1	-1.15236	0.0161307	-2.34706	8.78079e-05
	'EEF2K	-1.26615	0.0160954	-1.35124	0.000190426
	'RB1	-1.05263	0.0160954	-1.89265	9.73833e-05
	'GNA12	-1.0364	0.0160954	-1.51596	0.000182064
	'CDK17	-0.990811	0.0160185	-0.790738	0.00214942
	'EPB41L4B	-1.49474	0.0160185	-1.15313	0.00178018
	'RALGAPA1P	-1.81907	0.0159038	-2.80355	9.82719e-05
	'RBPMS	-1.56119	0.0158851	-2.04238	0.000235689
	'ARL10	-1.92165	0.0157988	-1.27706	0.00151529
	'HTR7	-1.46119	0.015762	-2.34137	0.000299062
	'DOCK7	-1.33363	0.0156606	-1.88065	0.000354863
	'PDE8A	-1.17024	0.0156606	-1.86142	9.89287e-05
	'TECPR2	-1.30151	0.0156606	-1.34365	0.000426461
	'GAB2	-1.8307	0.0156606	-2.92287	0.000121224
	'RPS6KA5	-1.82683	0.0156606	-2.60108	9.79029e-05
	'LPGAT1	-1.09936	0.0156606	-1.3973	0.000171978
	'EFTUD1	-1.09713	0.0155387	-1.29713	0.000335818
	'PALLD	-0.907663	0.0153482	-0.86824	0.00127354
	'DEPDC5	-1.54382	0.0153256	-2.15526	0.000770583
	'C15orf52	-0.963698	0.0152908	-1.06603	0.000217256
	'CCDC149	-1.84312	0.0152908	-1.80567	0.00651168
	'SNX27	-1.26028	0.0152908	-0.988285	0.000689023
	'RUNX2	-1.73071	0.0152908	-2.934	0.000190829
	'SHROOM4	-2.86347	0.0152908	-2.98588	0.000268943
	'SPATS2	-1.08829	0.0152725	-1.43065	0.000302782
	'RALGAPA1	-1.86872	0.0152725	-2.84269	9.82719e-05
	'CTNNBL1	-1.30225	0.0152725	-1.59176	0.000157033
	'JADE2	-1.2413	0.0152725	-1.15186	0.000343637
	'MTHFD1L	-1.54007	0.0151122	-0.638552	0.00593299
	'RPS6KA3	-1.04825	0.0150708	-1.02313	0.0010155
	'MIR555	-3.44058	0.0150505	-2.19492	0.000986705
	'IL1RAP	-1.15778	0.0149665	-1.67997	0.000130026
	'SPATS2L	-0.933669	0.0149665	-1.24092	0.000151469
	'CADM1	-1.12377	0.0149585	-1.64679	0.00170505
	'MICALCL	-1.44434	0.0149585	-2.77186	0.000378115
	'SIMC1	-2.40903	0.0148445	-1.95403	0.00348056
	'PTHLH	-0.938827	0.0148297	0.84926	0.000418546
	'PIAS2	-1.3918	0.0147945	-1.34774	0.000435063
	'CERS6	-1.09112	0.0147945	-2.38904	9.43448e-05
	'PLEKHA2	-1.15638	0.0147865	-0.971584	0.00356028
	'RASSF3	-1.15967	0.0147743	0.454082	0.0138292
	'DENND1A	-1.39621	0.0147743	-1.43184	0.000830594
	'STAT5B	-1.44296	0.0145331	-1.28454	0.000506724
	'LYPD1	-4.2796	0.0145149	-1.17114	0.000472406
	'PTPRJ	-1.94496	0.0144845	-1.68155	0.00121837
	'SLC22A15	-1.16563	0.0144845	-1.68913	0.000670441
	'AGO4	-1.25222	0.0144845	-2.5108	0.000432324
	'ZFAND4	-1.87835	0.0143589	-1.5001	0.0109518
	'FTO	-1.53686	0.0143589	-2.56605	9.43448e-05
	'GPR176	-1.16388	0.0143589	-1.52007	0.00158962
	'FBXL17	-1.42124	0.0143589	-1.70916	0.000335111
	'ATG10	-1.75717	0.0143589	-2.61796	0.000296764
	'SPRED1	-1.31146	0.0143589	0.622624	0.00502075
	'ATF6	-1.01006	0.0143589	-1.85061	8.78079e-05
	'MID1	-1.69068	0.0143589	-1.82637	0.000130026
	'LOC103344931	-2.32045	0.0142637	-3.69879	0.000373553
	'MCU	-1.1429	0.0142637	-2.01494	8.78079e-05
	'SCAPER	-2.18543	0.0142099	-3.21365	0.00146593
	'DLG3	-1.44703	0.0142099	-0.845734	0.000844332
	'VEGFA	-1.21746	0.0142099	1.99226	8.25132e-05
	'TNFAIP8L1	-1.66427	0.0141567	-2.14387	0.000116905
	'MAML2	-1.95046	0.0140029	-4.3408	8.25132e-05
	'TNIK	-2.18643	0.0138619	-3.64942	8.25132e-05
	'CLCN5	-1.84647	0.0137352	-2.61929	0.00024947
	'PLXNC1	-2.59404	0.0137352	-2.73057	0.00393277
	'FAM117B	-1.78425	0.0137249	-2.56935	0.000562947
	'RPA3OS	-1.42683	0.0137249	-1.96513	0.000187565
	'ARFGEF1	-1.34792	0.0137091	-2.52604	0.000113196
	'NXN	-1.02344	0.0137091	-1.43544	0.000235899
	'PDE1C	-2.17796	0.0137091	-1.31413	0.00493737
	'PCYT1B	-1.77592	0.0137091	-2.92481	0.00119266
	'OSBPL3	-1.14048	0.0137091	-1.30452	0.000266313
	'HLCS	-1.3056	0.0137091	-2.00372	0.000200678
	'LMX1B	-2.48298	0.0137091	-3.24648	0.00782486
	'PLCG2	-1.7493	0.0137091	-2.24601	0.00022102
	'ST6GAL1	-1.71465	0.0137091	-3.51333	0.000100477
	'TRIM47	-1.57003	0.0137082	0.397417	0.0443172
	'BCAT1	-1.07815	0.0137082	-1.17851	0.00551395
	'NUAK1	-0.977756	0.0137082	-1.20438	0.000686918
	'SMAP1	-1.29375	0.0137082	-2.26883	0.00103227
	'STRBP	-1.62601	0.0136424	-1.89861	0.000113733
	'XPR1	-1.23274	0.0136308	-2.05677	0.00010515
	'PPFIBP2	-2.07442	0.0135662	-3.56302	0.000159357
	'FAM129A	-1.14396	0.0135662	-1.97232	0.000102844
	'DDHD1	-1.39259	0.0135662	-2.00004	0.00158434
	'NF1	-1.60225	0.0135547	-2.30421	8.78079e-05
	'SRGAP2C	-1.42743	0.0135547	-2.0604	0.000157123
	'TCF4	-2.23195	0.013473	-3.50228	8.81886e-05
	'CNOT6L	-1.33512	0.013473	-1.91691	0.000335818
	'CLEC16A	-1.20643	0.0134253	-2.84772	0.000202418
	'XPO7	-1.23118	0.0134253	-1.45519	0.000113676
	'MBD5	-1.77105	0.0133926	-2.4821	0.00197631
	'KLF7	-1.21421	0.0133588	-0.72613	0.00337105
	'INTS9	-1.50977	0.0130124	-2.14493	0.000130237
	'OPHN1	-1.53764	0.0130124	-3.56864	0.00011437
	'KAZN	-1.29637	0.0130124	-1.95423	0.000243152
	'MAP3K5	-2.62149	0.0129078	-3.41422	8.41649e-05
	'TENM3	-1.55935	0.0129078	-2.54035	0.00204092
	'ABI2	-1.39795	0.0128021	-1.66752	0.000301898
	'INPP5A	-1.64318	0.0127787	-2.45571	0.000106223
	'LONRF1	-1.56654	0.0127787	0.527056	0.0174419
	'DLL1	-1.78484	0.0127543	0.941946	0.00322363
	'SAMD12	-2.10489	0.0127543	-4.74984	8.53093e-05
	'CRADD	-1.92264	0.0127532	-2.03882	0.000718231
	'AGPS	-1.08976	0.0126959	-1.3841	0.000239587
	'MAP4K4	-1.0926	0.0125796	-1.45753	0.000280228
	'PRKG1	-2.64838	0.0125796	-2.89477	0.00150215
	'MYO5B	-1.22941	0.0125718	-0.630413	0.00227798
	'NARS2	-1.57788	0.0125622	-1.53409	0.000200678
	'TLK1	-1.15919	0.0125346	-1.62911	0.000380557
	'TP63	-2.04949	0.0121066	-1.84163	8.25132e-05
	'PHF14	-1.35061	0.0120097	-1.52735	0.000711238
	'THADA	-1.35818	0.0119857	-1.39655	0.000397015
	'SRGAP2D	-1.33706	0.0119857	-1.87432	0.000154644
	'LMNB1	-1.37456	0.0118215	-1.22034	0.000187609
	'GPR126	-1.7189	0.0118215	-2.08318	8.4655e-05
	'ANTXR2	-1.16827	0.0118207	0.884544	0.00339724
	'CACHD1	-2.04897	0.0117722	-2.80127	0.00057707
	'LYN	-1.61881	0.0117337	-0.916873	0.00117691
	'CLIP4	-1.13858	0.0116847	-0.529128	0.0265149
	'CERS3	-1.36738	0.0116783	-2.50368	0.000160647
	'TRAF3	-1.16138	0.0116625	-0.865837	0.00103951
	'ARHGAP12	-1.42383	0.0115687	-0.85804	0.0104715
	'EFNA5	-2.37049	0.0115643	-3.74393	0.000429862
	'PPFIBP1	-1.13794	0.0115229	-1.90086	9.49704e-05
	'SMARCC1	-1.05858	0.0115147	-0.789841	0.000652695
	'KHDRBS3	-2.30564	0.0115147	-2.56524	0.0174524
	'MCC	-1.43931	0.0115147	-3.09562	0.00011088
	'SSBP3	-1.50009	0.0115147	-3.33083	8.25132e-05
	'FUBP1	-1.03904	0.0114239	-0.75076	0.000551382
	'SLC20A2	-1.03938	0.0114105	-0.863747	0.000571488
	'DTWD2	-1.91085	0.0114105	-3.39546	0.000154528
	'GPT2	-1.90562	0.0113958	0.398396	0.0183967
	'VPS13D	-1.73228	0.0113958	-2.37324	8.41649e-05
	'DDIT4	-1.42863	0.0113958	-0.490513	0.0322009
	'AAK1	-1.31387	0.0113849	-2.52889	8.78079e-05
	'ARHGEF28	-1.13888	0.0113435	-2.45613	0.000157033
	'PID1	-1.83777	0.011273	-2.47083	0.000268943
	'PBX3	-1.47366	0.0112214	-2.9693	0.000444152
	'ST7	-1.4984	0.0111635	-1.99185	0.000210743
	'ZCCHC11	-1.29959	0.0111602	-2.47781	0.000232786
	'LIMK1	-1.2799	0.0111602	-1.15879	0.00060812
	'PLXNA2	-1.70366	0.0111599	-1.80992	8.78079e-05
	'MPP6	-1.83669	0.0111044	-1.03184	0.00532119
	'TFEB	-2.36754	0.0110989	-1.83125	0.000215521
	'AKNA	-1.81836	0.0110989	-0.934647	0.00140639
	'ASCC3	-1.33343	0.0110462	-2.1503	0.00014295
	'COBL	-2.15849	0.0110071	-2.13544	0.00108267
	'NRP1	-1.81621	0.0109175	-0.876755	0.00407443
	'THBS1	-1.20545	0.0109175	0.568907	0.00954317
	'TMEM135	-1.50408	0.0109175	-4.14279	0.00024087
	'RFFL	-1.41753	0.0109146	-1.03254	0.00056192
	'GPHN	-2.33341	0.0108611	-3.93183	8.25132e-05
	'RAD51L3-RFFL	-1.4509	0.0107754	-1.01588	0.000793651
	'STX18	-1.53944	0.0107754	-1.78239	0.000189802
	'ACBD6	-1.62571	0.0107754	-1.40126	0.000300465
	'TRPA1	-2.26789	0.0107754	-2.93519	0.0027492
	'KIF13B	-1.80759	0.0107754	-2.40323	0.00024208
	'THRB	-2.56115	0.0107754	-4.63779	0.000605432
	'SIK3	-1.70485	0.0107343	-1.91081	0.000328329
	'MLLT4	-1.17966	0.0107232	-1.37748	0.000894062
	'MAPKAP1	-1.11761	0.0106003	-1.3068	0.00016849
	'PLEKHM3	-1.80983	0.0104895	-2.84924	0.000151469
	'C20orf194	-1.3784	0.0104412	-3.0382	0.000244089
	'TANGO6	-1.64766	0.010359	-2.86717	9.71066e-05
	'PDS5B	-1.73665	0.010359	-2.75127	9.43448e-05
	'RABGAP1	-1.19606	0.010359	-1.87125	9.43448e-05
	'AFAP1L2	-1.20471	0.010359	-2.36512	8.25132e-05
	'RASA1	-1.36393	0.0103306	-2.47163	8.78079e-05
	'SFMBT1	-2.95455	0.0103306	-2.70664	0.000171655
	'MYO1B	-1.07495	0.0103306	-1.22494	0.000159821
	'PPP1R26	-1.64378	0.0101358	-0.358464	0.0223536
	'PRIM2	-1.67969	0.0101237	-2.56721	0.000163356
	'MBP	-1.22003	0.0100639	-0.852347	0.00072533
	'CLTCL1	-1.36981	0.0100211	-1.26178	0.0044095
	'ESRP1	-1.25638	0.00995938	-1.36119	0.000167603
	'FNDC3A	-1.2722	0.00995938	-1.52328	0.000429862
	'AGTPBP1	-1.74931	0.00994548	-2.33124	0.000255291
	'SNX24	-1.78447	0.00986499	-2.24972	0.00109851
	'CAB39L	-1.725	0.00986499	-1.00929	0.00937322
	'PITPNM2	-2.05837	0.00986193	-2.43923	0.000150971
	'RGL1	-2.42835	0.00986193	-3.7196	0.000375466
	'ST7-OT3	-2.09408	0.00986193	-1.8844	0.000670045
	'SBF2	-1.50987	0.00985194	-2.8582	9.71066e-05
	'XRCC4	-2.19951	0.00983618	-2.18002	0.00244351
	'R3HDM2	-1.44823	0.00983618	-2.74091	9.70523e-05
	'PRKCE	-2.10351	0.00983242	-2.75479	0.00394244
	'RAI14	-1.64951	0.00983242	-0.957523	0.00239456
	'KLHL2	-1.40824	0.00981082	-0.463967	0.0295966
	'GAREM	-2.24319	0.00973655	-3.33784	8.78079e-05
	'ANO6	-1.28329	0.00973655	-1.77273	0.000118075
	'IFT88	-1.97179	0.00973655	-2.50462	0.000770583
	'MAGI3	-2.46059	0.00973655	-3.44702	0.000178632
	'LRP6	-1.75086	0.00973655	-1.52081	0.000223831
	'CDC14B	-1.69589	0.00965605	-2.05948	0.000129255
	'LRRC8D	-1.24601	0.00959751	-0.8045	0.00158375
	'SH3RF1	-1.26974	0.00958294	-0.762555	0.00454199
	'RAPGEF2	-1.73852	0.00958294	-3.28596	0.000278324
	'CLDN22	-2.07249	0.00950489	-1.36277	0.0224351
	'ZNF827	-2.0346	0.00937796	-3.62857	9.43448e-05
	'HNRNPA1P33	-1.25222	0.00937796	-0.737488	0.00226188
	'ARHGEF11	-1.49643	0.00937496	-1.54281	0.000175129
	'TSNARE1	-1.81076	0.00933578	-2.62475	0.000190606
	'MARK1	-1.33419	0.00933578	-3.26655	0.00015258
	'SLC7A11	-1.84324	0.00915179	-1.23286	0.00203023
	'PHACTR2	-1.8511	0.00915179	-2.7986	0.000160647
	'CASD1	-1.6634	0.00910489	-2.21895	0.000227107
	'C15orf41	-1.60832	0.00909422	-2.73164	0.000459035
	'FUT3	-2.25827	0.00907746	-1.4982	0.00473518
	'RHBDD1	-1.42404	0.0090637	-2.19285	0.000184743
	'NLK	-1.6584	0.0090637	-1.56436	0.00133977
	'TDRD3	-1.78588	0.00901398	-2.249	0.000161251
	'ZNF362	-1.5857	0.00901398	-2.27601	0.000187565
	'ANKS1A	-1.39261	0.00895729	-2.66472	8.53093e-05
	'SSH2	-1.75085	0.00882319	-1.55758	0.000194008
	'XYLT1	-1.88043	0.00874242	-1.63176	0.00781153
	'SVIL	-1.59399	0.00874242	-2.82088	8.25132e-05
	'MEIS2	-3.03782	0.00874242	-4.36888	8.25132e-05
	'INSR	-2.29117	0.00874242	-2.74821	0.000244027
	'FANCC	-1.84622	0.00864851	-2.65409	8.4655e-05
	'RNF144A	-1.77422	0.00864851	-1.87459	0.0482852
	'UBE2E2	-1.42571	0.00864115	-2.08505	0.00477662
	'AKT3	-1.57905	0.00863779	-2.23827	0.00367278
	'ZMYND11	-1.2123	0.00859257	-1.54266	0.000169416
	'CHD7	-2.49403	0.00850688	-1.24632	0.00124818
	'NCOR1	-1.1922	0.00844231	-1.8457	0.000187609
	'STK39	-1.75829	0.0084386	-2.17022	9.43448e-05
	'UHRF1BP1	-1.84632	0.0084386	-0.674575	0.00377079
	'MTMR12	-1.52465	0.00835143	-0.86387	0.00170811
	'ST3GAL5	-1.62781	0.00835143	-1.08237	0.00878539
	'CABLES1	-2.18222	0.00826741	-1.68852	0.000568862
	'ITGA2	-1.46193	0.00824817	-0.724903	0.002721
	'NEK11	-2.01713	0.00824817	-4.54521	0.000962263
	'RXRA	-1.34486	0.00824817	-2.0517	8.78079e-05
	'MYO10	-1.26288	0.0081593	-1.95393	9.49704e-05
	'NCK2	-1.31703	0.00813541	-1.95189	0.000140298
	'AGAP1	-1.75642	0.00813199	-3.33103	8.25132e-05
	'AFAP1	-1.44204	0.00801011	-2.13132	0.000191322
	'EXOC6	-2.84878	0.00801011	-3.62518	9.43448e-05
	'ANKRD11	-1.158	0.00799844	-0.940744	0.000332598
	'ARHGEF10	-1.37051	0.00794471	-0.681325	0.0105673
	'NFIB	-2.06969	0.00792294	-4.41485	0.00120452
	'ACVR1	-1.43306	0.00791008	-2.00039	0.00043246
	'FUT8	-2.04379	0.00785105	-4.16979	0.000328868
	'PIP4K2A	-2.38267	0.00785105	-2.62834	0.000462185
	'PLEKHA5	-1.83879	0.00785105	-3.12845	0.000125767
	'CTAGE5	-1.45912	0.00785105	-1.83872	0.000280565
	'PSD3	-1.8992	0.00775382	-1.71017	0.0448336
	'FAF1	-1.85495	0.00770933	-2.42178	8.53093e-05
	'FAM49B	-1.30251	0.00770402	-0.818134	0.0010911
	'SLC6A9	-1.97322	0.00769609	-1.06172	0.000364611
	'FLI1	-2.88655	0.00769609	-1.67551	0.00244352
	'LOH12CR1	-2.25253	0.00761785	-1.77304	0.000497684
	'ATXN7L1	-2.16729	0.00760798	-2.35908	0.000165158
	'ID4	-1.93293	0.0075531	-1.94873	0.0025184
	'KIAA1671	-1.97527	0.0075531	-2.13114	8.78079e-05
	'BCL11A	-2.11775	0.00755178	-2.16511	0.000184491
	'DIS3L2	-1.62476	0.00749797	-2.08508	0.000130237
	'PRKACB	-1.6576	0.0073609	-2.85193	0.000395901
	'WWC1	-1.44905	0.00734376	-1.51706	0.000209195
	'ARHGAP39	-2.24861	0.00734376	-1.82432	0.000438112
	'GPR39	-3.96482	0.00734376	-1.34783	0.000290896
	'MPP7	-1.91063	0.00734376	-2.85766	9.48798e-05
	'PHF2	-1.71413	0.00729555	-1.15416	0.000289329
	'FARS2	-1.8427	0.00727956	-2.25227	0.000369346
	'ABR	-1.4453	0.0072251	-1.16114	0.000351042
	'SRBD1	-1.81202	0.00720742	-2.92098	0.000146124
	'ZNF618	-2.12345	0.0071899	-3.556	0.000227174
	'CASK	-1.63064	0.00716126	-3.37226	8.25132e-05
	'UBR3	-1.8297	0.00712607	-2.83717	8.79829e-05
	'SKAP2	-1.36247	0.00702169	-3.0575	8.25132e-05
	'EEFSEC	-1.97456	0.00701592	-2.06097	0.000280228
	'TTC39B	-1.75215	0.00701117	-2.99099	0.002721
	'PTK2B	-1.46169	0.00693163	-1.16897	0.000301012
	'ZNRF3	-2.0591	0.00692519	-0.622128	0.0228307
	'SLC38A9	-1.56479	0.00692519	-1.51449	0.000234659
	'WWC3	-1.48922	0.00691891	-1.57426	0.000217256
	'TMEM133	-3.88166	0.00691152	-5.56878	0.00487616
	'VTI1A	-1.95622	0.00689215	-2.33584	0.000110966
	'NHSL1	-2.36234	0.00689215	-3.04045	0.000102373
	'CDK19	-2.19916	0.00670808	-3.77673	8.25132e-05
	'TYW1	-1.81731	0.00665905	-2.33804	0.000187565
	'PARP8	-1.88445	0.00658211	-1.77102	0.000310725
	'TBC1D12	-1.85458	0.00651109	-1.70769	0.000257546
	'PDE7A	-1.49464	0.0064871	-1.20954	0.000469517
	'DOCK10	-2.93753	0.00648557	-3.01903	0.000424735
	'JDP2	-1.92283	0.00645608	-1.08994	0.000970307
	'SAMD4A	-1.34356	0.0064473	-0.771381	0.00671204
	'PPP2R5E	-1.37929	0.0064473	-2.0995	9.82719e-05
	'ACAP2	-1.60753	0.00634293	-1.96799	0.000105329
	'TNKS	-1.58284	0.00634111	-2.49988	8.41649e-05
	'TMEM241	-2.03672	0.00634111	-2.25469	0.000130026
	'GTDC1	-2.00106	0.00633244	-1.69358	0.00050763
	'LRRC1	-1.69962	0.00632066	-2.41315	0.000100477
	'EHMT1	-1.44696	0.00629541	-2.01357	0.000102373
	'CDYL	-1.36044	0.00629541	-1.31971	0.000752767
	'HHAT	-1.7219	0.00626385	-2.35032	0.00388202
	'PRKCH	-1.98301	0.00620641	-3.38512	8.25132e-05
	'WDFY3	-1.88547	0.00620641	-3.06989	0.000131694
	'ARID2	-2.02298	0.00620487	-2.04706	0.000347844
	'INADL	-1.44674	0.00614675	-1.93726	0.000128138
	'ZHX3	-1.74954	0.0060752	-2.14075	0.000130026
	'LOC100132215	-2.02617	0.0060752	-2.79491	0.000448546
	'ZNF438	-2.93064	0.00603923	-3.91159	0.000156739
	'PPP2R2B	-2.5739	0.00603923	-3.27356	8.25132e-05
	'CLASP2	-1.59747	0.00603923	-2.68	8.78079e-05
	'RIN3	-1.81162	0.00599378	-2.45388	0.000102146
	'ANKRD28	-1.50387	0.00595132	-2.43911	9.73759e-05
	'PLD1	-2.23574	0.00584119	-3.15144	8.4655e-05
	'SEPT9	-1.36218	0.00579425	-1.54947	0.000157033
	'TFDP2	-1.59338	0.00579425	-2.75916	0.000148426
	'RNF216	-1.8511	0.00575706	-1.77339	0.000119447
	'RAPGEF1	-1.38131	0.00575706	-2.29184	8.4655e-05
	'C1orf21	-1.92022	0.00575153	-2.62909	0.000207127
	'MYO9A	-2.29788	0.00575153	-2.79204	0.00038224
	'MAP7	-1.53315	0.0057075	-1.67731	0.000130026
	'VKORC1L1	-1.51713	0.00568157	-0.63937	0.00451114
	'SLC25A12	-1.84648	0.00565498	-2.66799	8.25132e-05
	'DIP2B	-1.56116	0.00565498	-2.32867	8.25132e-05
	'TRIM44	-1.31981	0.00550584	-1.86698	9.36044e-05
	'KMT2C	-2.05954	0.00543897	-2.78013	9.73833e-05
	'RFTN1	-2.09662	0.00543151	-0.954943	0.0131654
	'BICD1	-1.97692	0.00543151	-1.05717	0.00204871
	'ITSN1	-1.47165	0.00542635	-2.25043	8.78079e-05
	'UBASH3B	-1.43958	0.00542635	-0.866235	0.0012477
	'MED27	-2.0401	0.0053999	-1.90622	0.000110966
	'TIAM1	-2.19912	0.00535446	-3.14373	9.46353e-05
	'GRK5	-2.16572	0.00532947	-3.33842	0.000183334
	'CDC42BPA	-1.94079	0.00532947	-2.98405	8.78079e-05
	'SNX9	-1.39498	0.00532947	-1.78938	0.000122924
	'GLI3	-2.16683	0.00532947	-3.58757	8.25132e-05
	'MTA3	-1.6733	0.00532947	-2.57313	0.000217256
	'SSBP2	-2.28589	0.00532947	-2.62051	0.0036492
	'ZHX2	-2.1819	0.00532947	-2.84677	0.00088896
	'SLMAP	-1.3191	0.00532947	-1.39358	0.000340146
	'MBNL1	-1.34828	0.00527062	-1.72635	0.000110966
	'JARID2	-1.90486	0.00527062	-3.71696	8.53093e-05
	'OSBPL10	-1.68129	0.00527062	-2.58283	0.000302565
	'STK3	-1.50149	0.00527062	-1.95776	0.000450153
	'CHST11	-2.39727	0.00527062	-2.55245	0.000129654
	'EML4	-1.68631	0.00527062	-2.00151	0.000188532
	'KLHL29	-1.95015	0.00527062	-3.3884	0.000246703
	'BMPR1A	-2.06584	0.00523754	-2.96005	8.25132e-05
	'MBOAT1	-2.33663	0.00523754	-1.78411	0.000162264
	'FRMD5	-2.27441	0.00523754	-2.72394	0.000540346
	'C8orf44-SGK3	-2.3859	0.00514584	-2.31846	0.000184491
	'PARN	-1.54776	0.00510622	-2.15747	8.78079e-05
	'METTL15	-1.98573	0.00505138	-2.6038	0.000198487
	'MED13L	-1.80166	0.0050121	-4.42756	8.53093e-05
	'SETBP1	-2.34551	0.0050121	-2.5264	0.000411362
	'SLC10A7	-2.69349	0.00499252	-3.79322	8.4655e-05
	'ARTN	-1.71269	0.00498914	-1.39733	0.000435184
	'EXOC2	-1.55605	0.00498914	-2.36177	0.00012829
	'TBC1D4	-1.88711	0.00497283	-2.71319	8.25132e-05
	'ELP4	-2.20899	0.00489327	-2.37834	0.000113248
	'ALPK1	-2.23931	0.00486144	-4.01799	0.000382271
	'VAV2	-1.57374	0.0048398	-1.96831	9.43448e-05
	'SH3RF2	-1.60242	0.00483487	-2.08838	0.000151469
	'ETV6	-1.79993	0.00477463	-3.1473	8.25132e-05
	'C2CD2	-1.81398	0.00477463	-1.99467	0.000571325
	'AKAP13	-2.3754	0.00477463	-3.56001	8.25132e-05
	'PKP2	-1.47887	0.00477463	-1.29584	0.000221756
	'MICU1	-1.63536	0.00477463	-2.3264	8.78079e-05
	'PAN3	-1.7518	0.00468567	-2.22207	0.000100477
	'PHF21A	-2.16242	0.00454299	-3.66859	0.000475517
	'FNDC3B	-2.34478	0.00454299	-3.76007	8.78079e-05
	'PDZD2	-2.075	0.00452189	-3.848	8.25132e-05
	'NAV3	-2.4149	0.00446141	-2.06728	0.000201013
	'HDAC4	-2.68594	0.00445343	-3.28485	8.4655e-05
	'DDX10	-2.15264	0.004444	-2.12253	0.000207127
	'EHBP1	-1.87169	0.00442949	-2.13627	0.000291963
	'TEAD1	-1.48457	0.00442912	-2.47544	9.43448e-05
	'RAB31	-1.40387	0.00442912	-1.63302	0.000195544
	'TANC2	-2.50815	0.00442912	-3.93633	0.000228951
	'CTBP2	-1.63109	0.00442912	-1.09027	0.000506724
	'PRKCA	-2.25209	0.00442912	-2.37485	0.000277015
	'CDC14A	-2.89787	0.00442107	-2.24442	0.00043448
	'MKL2	-1.9525	0.00433151	-2.91529	8.46579e-05
	'USP13	-2.42963	0.00433151	-2.78991	9.89414e-05
	'PEAK1	-2.76816	0.00433151	-4.41037	0.000411549
	'SH3PXD2A	-1.3876	0.00433151	-3.14281	8.25132e-05
	'TRIO	-1.68208	0.00433151	-2.3154	8.78079e-05
	'ARHGAP26	-1.94488	0.00412392	-3.75283	0.000102844
	'DLG1	-1.67452	0.00408868	-1.94694	0.000119837
	'TTC27	-2.16328	0.00408868	-2.08256	9.82719e-05
	'MYO1E	-1.65403	0.00408868	-1.53048	0.000108143
	'HMGA2	-1.3703	0.00407776	0.327643	0.0237694
	'MNAT1	-1.89794	0.00405163	-1.92766	0.000360389
	'RALGPS2	-2.22453	0.00404256	-1.87126	0.000108108
	'UST	-2.53326	0.00404256	-4.77559	8.35563e-05
	'LCLAT1	-2.03695	0.00404256	-2.61796	0.000100477
	'POLR3B	-1.98492	0.00404256	-2.03488	0.000181764
	'KIF16B	-2.17588	0.00401137	-4.29606	0.000986774
	'GRIP1	-2.83812	0.00401137	-3.92326	8.78079e-05
	'PDLIM5	-1.41519	0.00398784	-1.90798	0.000154976
	'SH3TC2	-2.40315	0.00398784	-1.08561	0.00230903
	'ZFYVE9	-1.92414	0.00398784	-3.1641	8.78079e-05
	'WDR7	-2.89316	0.00398784	-3.3375	8.67217e-05
	'CCNY	-1.76275	0.00398784	-2.43022	9.36044e-05
	'UVRAG	-2.2538	0.0039817	-3.24222	0.000146124
	'JAZF1	-2.84719	0.0039817	-1.40377	0.00422895
	'EPS15	-1.75047	0.0039817	-2.04558	0.000196932
	'TACC2	-1.93252	0.0039817	-2.54837	8.78079e-05
	'SPATA5	-2.36852	0.0039817	-2.43823	0.000105329
	'WWP2	-1.82552	0.00396149	-2.6933	8.78079e-05
	'RSRC1	-2.24471	0.00396149	-2.68947	0.00011437
	'DTNBP1	-2.43102	0.00394139	-2.14396	0.000465314
	'PXK	-2.07405	0.00394139	-1.60991	0.00186726
	'MCTP2	-2.60521	0.00394139	-3.15682	0.000161356
	'MGAT5	-1.73498	0.00392139	-4.21753	8.25132e-05
	'DIAPH3	-2.34243	0.00385071	-1.86646	0.000260615
	'MLLT3	-2.26728	0.00385071	-4.44115	0.000130237
	'LPP	-1.6309	0.00385071	-2.15564	8.78079e-05
	'PTPRK	-2.01567	0.00385071	-2.54941	8.25132e-05
	'HOMER1	-2.14542	0.00385071	-0.892257	0.00335592
	'PHLPP1	-2.52129	0.00384715	-3.17702	8.25132e-05
	'ZCCHC7	-2.20334	0.00379379	-2.12095	0.00043246
	'PIK3CB	-2.04307	0.00379379	-3.28048	8.25132e-05
	'DENND1B	-2.27567	0.0037233	-3.92606	0.000813119
	'ASAP1	-2.04911	0.0037233	-2.6352	8.78079e-05
	'VPS54	-1.87279	0.0037233	-2.18143	0.000317606
	'SLIT2	-2.31069	0.0037233	-1.34801	0.0105147
	'LRCH1	-1.96746	0.0037233	-1.58412	0.000258181
	'ZNF407	-3.12199	0.0037233	-3.88232	8.25132e-05
	'SH3D19	-1.93412	0.0037233	-2.26218	0.000100477
	'TRIB3	-3.05013	0.0037233	0.418526	0.012439
	'SGK3	-2.87429	0.0037233	-2.40372	0.000205984
	'RASAL2	-1.97967	0.0037233	-2.90067	8.25132e-05
	'ZNF609	-2.40272	0.0037233	-3.33469	8.25132e-05
	'SNX30	-2.06409	0.0037233	-1.79372	0.000169416
	'CPNE8	-2.58763	0.0037233	-3.44174	0.000329552
	'GBE1	-1.70012	0.0037233	-1.91921	0.00019775
	'PITPNC1	-2.61214	0.0037233	-2.55674	0.000652209
	'ENOX2	-2.78857	0.0037233	-4.07783	8.25132e-05
	'NUMB	-1.67804	0.0037233	-2.15296	9.08771e-05
	'TBL1XR1	-1.50607	0.0037233	-1.63865	9.82719e-05
	'PPM1H	-3.94923	0.0037233	-4.09645	0.000297351
	'SNX25	-2.24562	0.0037233	-2.1185	0.000243152
	'RPTOR	-2.1059	0.0037233	-3.4449	8.25132e-05
	'ARHGAP42	-2.68905	0.0037233	-4.11769	9.36044e-05
	'ADRBK2	-2.14567	0.0037233	-2.97328	0.00100693
	'ARL15	-2.60579	0.0037233	-5.65267	0.00195649
	'CHCHD3	-1.96815	0.0037233	-2.20995	0.000113064
	'ST3GAL1	-2.55786	0.0037233	-1.01608	0.00259883
	'TCF7L2	-2.85982	0.0037233	-2.90479	9.43448e-05
	'EVC2	-2.39501	0.0037233	-2.56535	0.000146124
	'USP32	-1.76994	0.0037233	-2.73741	8.78079e-05
	'PDGFB	-2.39777	0.0037233	0.837081	0.00380376
	'NFIA	-2.29057	0.0037233	-3.87253	8.78079e-05
	'RAPGEF5	-3.53204	0.0037233	-3.41761	8.78079e-05
	'TASP1	-2.76247	0.0037233	-2.6649	0.000103226
	'QKI	-1.69031	0.0037233	-1.59813	0.00011437
	'ATXN1	-3.08945	0.0037233	-3.68008	8.25132e-05
	'ARID1B	-2.21423	0.0037233	-3.65891	8.78079e-05
	'MAP2K5	-2.83942	0.0037233	-3.56981	0.00016849
	'CAMK2D	-2.05547	0.0037233	-2.4242	0.00265988
	'MSH3	-2.09655	0.0037233	-2.37593	0.000113196
	'GRHL2	-2.12616	0.0037233	-1.68867	0.000110338
	'PTPN9	-1.79838	0.0037233	-2.10269	8.78079e-05
	'RBM47	-2.30513	0.0037233	-2.57365	9.82719e-05
	'FMNL2	-1.93427	0.0037233	-2.1017	0.00011294
	'LDLRAD3	-2.66414	0.0037233	-2.94156	0.000102373
	'PPP2R3A	-2.22557	0.0037233	-3.22855	8.78079e-05
	'TSPAN5	-2.42103	0.0037233	-3.48307	0.000263783
	'ISPD	-4.09834	0.0037233	-3.9117	0.000239323
	'WWC2	-2.21632	0.0037233	-2.24635	0.000157033
	'CDKAL1	-2.66229	0.00363211	-2.67268	0.000134946
	'STXBP5	-2.53348	0.00360909	-2.75148	0.000102014
	'CDK14	-2.5854	0.00360909	-3.1761	9.82719e-05
	'STAG1	-2.36827	0.00360909	-3.20776	9.82719e-05
	'IGF2BP2	-1.93316	0.00360909	-1.31003	0.000169225
	'LRRC16A	-2.75519	0.00360909	-4.49092	8.25132e-05
	'BTBD9	-2.69796	0.00360909	-3.4747	0.00018054
	'KDM4C	-2.31093	0.00360909	-2.73701	0.000101981
	'NHS	-2.40958	0.00360909	-3.96803	8.25132e-05
	'RAI1	-1.97627	0.00340169	-1.60184	0.000174339
	'ARHGAP18	-2.16909	0.00340169	-2.41671	0.000279946
	'CCNJL	-2.82269	0.00333853	-1.32741	0.000731804
	'BTRC	-2.42715	0.00332814	-3.64373	0.000168277
	'ARHGAP10	-2.63974	0.00328956	-3.39413	0.000110338
	'FOXN3	-2.47359	0.0032766	-3.47661	8.25132e-05
	'OSBPL6	-2.88174	0.0032766	-2.95016	0.0316894
	'SRGAP2	-2.12088	0.0032766	-2.83024	8.25132e-05
	'PKP4	-1.94745	0.0032766	-1.97898	0.00012829
	'ERC1	-2.23832	0.0032766	-4.03643	9.71066e-05
	'POU2F1	-3.02591	0.0032766	-2.73457	8.25132e-05
	'TULP4	-2.32275	0.0032766	-3.06047	0.000950985
	'PARD3	-2.15532	0.0032766	-2.26351	8.78079e-05
	'SLC25A13	-2.10676	0.0032766	-3.07015	0.000190426
	'RFWD2	-2.26165	0.0032766	-3.75449	8.25132e-05
	'ATE1	-2.29598	0.0032766	-2.22679	0.000113064
	'MAGI1	-3.20378	0.00324898	-2.09596	0.000841928
	'ZFHX3	-2.51189	0.00321532	-4.17907	8.4655e-05
	'EXT1	-1.87373	0.00321532	-2.63951	8.25132e-05
	'TBL1X	-2.94715	0.00297174	-3.13221	0.00175817
	'SNX29	-2.42826	0.00289258	-3.21803	8.78079e-05
	'FCHSD2	-2.73005	0.00272922	-3.18632	8.25132e-05
	'RNGTT	-2.81736	0.00272922	-3.28604	8.25132e-05
	'TCF12	-2.26965	0.00272922	-2.67162	8.25132e-05
	'RPS6KC1	-2.56534	0.00272922	-3.66545	8.78079e-05
	'DOCK9	-2.33215	0.00272922	-2.21957	9.82719e-05
	'GNAQ	-2.14166	0.00272922	-3.29379	8.25132e-05
	'TAOK3	-2.25803	0.00272922	-3.60694	8.25132e-05
	'SIPA1L1	-2.79723	0.00272922	-3.44178	8.25132e-05
	'EVI5	-2.58539	0.00272922	-2.91381	0.00013657
	'WDR70	-2.84657	0.00269127	-2.90389	8.25132e-05
	'KLF12	-3.56451	0.00269127	-5.31218	0.000133239
	'INPP4B	-2.47812	0.00269127	-1.99558	0.000202418
	'NCOA1	-3.47791	0.0025	-4.51614	0.000185964
	'IGF2BP3	-2.30141	0.0025	-1.93963	0.000115746
	'RBMS3	-3.16838	0.00235219	-5.0878	0.000160647
	'APBB2	-2.46597	0.00235219	-3.75501	0.000122795
	'SPIRE1	-2.82484	0.00235219	-2.31585	0.000258181
	'GRB10	-3.06216	0.00235219	-3.37566	0.000271456
	'ZFAND3	-2.21098	0.00235219	-2.94801	8.78079e-05
	'PPP3CA	-2.31782	0.00235219	-1.92625	0.000148426
	'NRG1	-2.49163	0.00180586	-0.47004	0.0122215
	'SRGAP1	-3.75418	0.00175794	-3.05034	0.000766308
	'CTIF	-3.29344	0.00171715	-3.37912	8.67217e-05
